# Supplementary material for: Vacuum-assisted evaporative concentration combined with LC-HRMS/MS for ultra-trace-level screening of organic micropollutants in environmental water samples
Source: Anal Bioanal Chem. 2019 Mar 11;411(12):2555–67. doi: 10.1007/s00216-019-01696-3 (PMC6470124; doi:10.1007/s00216-019-01696-3)
Supplement: Supplementary file 2 — (XLSX 342 kb) [file 216_2019_1696_MOESM2_ESM.xlsx]

## Sheet: __JChemStructureSheet
Hash	StructureStringLength	StructureStringFormat	StructureString
15AE8951C3849B5D78339EF8DA5CFC9A	1	cxsmiles	JChemExcelHwAAAB+LCAAAAAAABACL9teNddaw9ddMNkxO1nAq0kzWiAYKaULYhgCgiWEFHwAAAA==

## Sheet: Table S6
Table S6 Substance properties (class, CAS, SMILES, major microspecies at pH7, logKow, logDow,pH7, Henry's law constant, i.e. HLC and exact mass) and validation parameters (MLOQ, accuracy, precision, AR-W, AR-VEC and AR-SPE) of the selected 590 organic contaminants. LogKow and logDow,pH7 were predicted from SMILES strings using JChem for Excel (Vers. 18.8.0.253, ChemAxon). Major microspecies at pH…	Notes on calculations: MLOQ: MLOQs in environmental matrices were calculated if an AR-W was available. AR-W: AR-W (non-matching IS) was calculated if the analyte peak area in the spiked sample was at least twice the peak area in the unspiked sample (background) among ≥ 2 replicates. Accuracy: and precision were calculated if the concentration in the spiked sample was at least twice the unspiked (…
																VEC LVI-RPLC-ESI-HRMS/MS					VEC LVI-RPLC-ESI-HRMS/MS				VEC LVI-RPLC-ESI-HRMS/MS			VEC LVI-RPLC-ESI-HRMS/MS				VEC step	VEC step	VEC step	VEC step	VEC step	VEC step	VEC step	VEC step		SPE step	SPE step	SPE step	SPE step	SPE step	SPE step	SPE step	SPE step
																MLOQ [ng/L]	MLOQ [ng/L]	MLOQ [ng/L]	MLOQ [ng/L]		AR-W [%]	AR-W [%]	AR-W [%]		Accuracy [%]	Accuracy [%]	Accuracy [%]	Precision [%RSD]	Precision [%RSD]	Precision [%RSD]		AR-VEC [%]	AR-VEC [%]	AR-VEC [%]	AR-VEC [%]	Precision [%RSD]	Precision [%RSD]	Precision [%RSD]	Precision [%RSD]		AR-SPE [%}	AR-SPE [%}	AR-SPE [%}	AR-SPE [%}	Precision [%RSD]	Precision [%RSD]	Precision [%RSD]	Precision [%RSD]
Compound	Compound class	CAS	Uchem ID	assigned IS	matching IS	SMILES at pH7	Major microspecies at pH7	LogDow,pH7	LogKow	HLC [atm m3 mol-1]	HLC Rank	Exact mass	Validation parameters	RT [min]		NPW	SW	EWW	IWW		SW	EWW	IWW		SW	EWW	IWW	SW	EWW	IWW		NPW	SW	EWW	IWW	NPW	SW	EWW	IWW		NPW	SW	EWW	IWW	NPW	SW	EWW	IWW
1-(3-Chlorophenyl)-piperazine	Illicit-drug	6640-24-0	2818	IS112	no	Clc1cccc(c1)N1CC[NH2+]CC1	C	0.3	2.1	6.42e-16	350	196.077	all	12.56		5	30	40	85		16.4785	50.0145	58.8992		45.541	60.9045	62.7577	6.45928	4.41883	2.29417		133.1	165.1	103	99.6	7.7	32.3	7.6	7.6		70.3	74.7	68.1	79.3	2	4.9	2	1.9
1-(3-Trifluoromethylphenyl)-piperazine	Illicit-drug	15532-75-9	2819	IS045	no	FC(F)(F)c1cccc(c1)N1CC[NH2+]CC1	C	0.6	2.4	7.53e-15	329	230.103	all	13.61		0.5	4	6	15		11.8426	32.102	38.5714		46.5653	61.8641	59.7263	10.4588	2.77812	2.44412		118	152.1	97.4	93	9.6	32.5	11.3	7.8		66	71.9	66.4	69.9	0.3	1.9	1.3	2
1-[(4-Chlorophenyl)phenylmethyl]piperazine	Pharmaceutical-TP	303-26-4	3383	IS075	no	Clc1ccc(cc1)C(N1CC[NH2+]CC1)c1ccccc1	C	1.6	3.8	1.78e-18	397	286.124	all	16.24		5	30	45	100		16.2255	45.7311	35.8022		148.399	91.5151	93.282	22.3706	3.91939	7.36089		146.3	165.1	86.4	116.5	18.9	19.9	5.8	13.5		82.7	84.1	85.4	122	8	4.7	1.8	35.3
1-2-Bis-(4-4-dinitro-2-2-disulfonic acid-phenylethylenoxide	Industrial-chemical	873988-46-6	2674	IS002	no	[O-]S(=O)(=O)c1cc(ccc1C1OC1c1ccc(cc1S([O-])(=O)=O)N(=O)=O)N(=O)=O	A	-3	-2.8	2.66e-24	449	445.973	all	19.73		10	NA	NA	NA		NA	NA	NA		NA	NA	NA	NA	NA	NA		129.6	NA	NA	NA	7.9	NA	NA	NA		105.8	NA	NA	NA	16.2	NA	NA	NA
1-3-Dimethyl-2-imidazolidinon	Industrial-chemical	80-73-9	3148	IS093	no	CN1CCN(C)C1=O	N	-0.6	-0.6	3.74e-09	92	114.079	all	10.14		0.5	1	3	5		35.1282	78.7905	95.5646		150.641	159.282	162.466	20.6156	22.356	18.6264		125.5	145.8	96.5	103.5	11.7	49	9.6	8.4		26	29.7	29.2	56.1	16.8	7.5	9.3	5.4
1-3-Propylene-diaminotetraacetic-acid	Industrial-chemical	1939-36-2	3865	IS115	no	[O-]C(=O)C[NH+](CCC[NH+](CC([O-])=O)CC([O-])=O)CC([O-])=O	Z	-14	-6.5	NA	NA	306.106	all	3.58		5	900	2300	800		0.556508	0.856818	6.31544		NA	3.03853	14.9907	NA	5.98119	2.81539		210.3	NA	85.1	117.3	30.5	NA	16.3	15.4		NA	NA	NA	NA	NA	NA	NA	NA
18-beta-Glycyrrhetinic-acid	Pharmaceutical	471-53-4	3263	IS071	no	CC1(C)C(O)CCC2(C)C1CCC1(C)C2C(=O)C=C2C3CC(C)(CCC3(C)CCC12C)C([O-])=O	A	3.5	6	1.97e-13	285	470.34	all	24.47		5	15	NA	NA		32.3778	NA	NA		130.414	106.442	151.401	35.958	8.40273	10.454		209.7	147.2	88.9	27.7	45.9	23.1	39.4	13.6		90.6	103	84.8	90.8	25	7.1	16.6	2.7
1-Benzylpiperazin	Illicit-drug	2759-28-6	2820	IS078	no	C(N1CC[NH2+]CC1)c1ccccc1	C	-0.8	1.4	2.98e-17	376	176.131	all	6.45		5	30	40	65		16.9708	51.9685	74.3222		60.6063	87.1749	124.577	10.5284	2.51972	2.50783		162	164.9	108.9	139.5	25.7	32.4	11.7	29.4		58.2	60.9	56.2	72.5	2.6	11.2	4.7	4.2
1-Hydroxybenzotriazole H	Corrosion-inhibitor-TP	2592-95-2	2899	IS128	no	[O-]n1nnc2ccccc12	A	0.3	0.6	NA	NA	135.043	all (average)	11.59		20	NA	NA	NA		NA	NA	NA		120.518	121.247	88.6583	14.9286	9.03387	7.45822		118.9	158.2	125.5	73	5.5	38.5	60.9	17.9		99.2	45.5	60.4	67.3	4.6	3.2	4	6.1
1-Methyl-Benzotriazol	Corrosion-inhibitor-TP	13351-73-0	2798	IS135	no	Cn1nnc2ccccc12	N	1.4	1.4	3.13e-06	14	133.064	all	13.97		5	NA	NA	NA		NA	NA	NA		122.076	148.514	165.702	18.2748	3.37503	4.58345		74.7	95.1	83.9	82.1	14	40	8.5	13.7		89.4	93.1	88.8	102.6	8.5	5.8	3.1	1.6
1-Propanesulfonate	Industrial-chemical	14533-63-2	3848	IS006	no	CCCS([O-])(=O)=O	A	-2.3	0.1	2.22e-08	60	124.019	all	6.6		0.5	3	5	10		18.2863	43.4638	40.907		124.836	137.841	98.6997	4.91161	11.9016	4.80342		136.4	216.3	107.1	101.7	14.2	27.1	6.9	7.7		4.8	0.3	0.9	1.7	5.4	5.7	3.9	19.8
2-(Dimethylamino)-2-methyl-1-propanol	Industrial-chemical	7005-47-2	3844	IS105	no	C[NH+](C)C(C)(C)CO	C	-2.3	0.2	NA	NA	117.115	all	3.5		10	90	200	NA		11.0185	16.9007	NA		231.614	129.79	NA	71.1546	16.7831	NA		127	103.1	108.3	NA	18.7	22.4	23	NA		45.5	7.1	10.1	NA	1.9	6.7	5.9	NA
2-2-Difluorodeoxyuridin	Pharmaceutical-TP	114248-23-6	2649	IS001	yes	OCC1OC(N2C=CC(=O)NC2=O)C(F)(F)C1O	N	-1.1	-1.1	3.06e-17	375	264.056	all	9.37		5	15	50	85		29.5018	39.2864	60.2089		90.1415	94.3945	88.1437	4.26184	1.33899	2.48689		132.6	254.2	121.7	88.2	4.9	30.8	3.6	6.9		88.2	NA	95.1	NA	5.2	NA	1.3	NA
2-3-di-O-acetyl-5-deoxy-5-fluorocytidin	Pharmaceutical-TP	161599-46-8	2862	IS169	no	CC1OC(C(OC(C)=O)C1OC(C)=O)N1C=C(F)C(N)=NC1=O	N	-0.7	-0.7	3.48e-17	374	329.102	all	13.95		0.5	4	4	10		12.979	55.4195	43.6255		38.4778	71.5709	49.3803	67.0336	1.24302	12.8493		133.8	200.6	100.7	91.8	5.1	40.9	6.7	14.3		101.8	100.1	92.7	84.6	2.4	2.3	1.3	11.7
2-4-D	Pesticide	94-75-7	267	IS002	yes	[O-]C(=O)COc1ccc(Cl)cc1Cl	A	-0.9	2.5	9.21e-09	78	219.969	all	19.26		5	15	35	80		37.8505	56.3734	62.1871		92.4757	99.1016	104.455	4.34634	3.72606	6.78825		111.4	183.5	103.4	105.5	12.8	30.8	2.5	7.4		95.6	94	93.5	91.2	1.4	3.3	2.8	3
2-4-dimethylphenylformamid	Pesticide-TP	60397-77-5	330	IS151	no	Cc1ccc(NC=O)c(C)c1	N	2.2	2.2	1.03e-08	74	149.084	all	16.54		0.5	1	2	4		39.8407	99.6617	131.412		130.627	135.77	180.197	6.49075	5.12387	5.81219		112.9	181.8	108.2	132.1	9.7	32.9	8.1	4.5		106.9	101	99.8	96.3	3	4.7	3.5	0.9
2-6-Dichlorbenzamid	Pesticide-TP	2008-58-4	85	IS003	yes	NC(=O)c1c(Cl)cccc1Cl	N	2	2	1.22e-09	118	188.975	all	12.67		5	15	40	85		31.8592	50.247	57.9909		94.8465	103.341	112.173	10.6792	5.18236	2.53979		117.7	187.6	101.6	107.3	11.4	34.2	7.7	4.8		93.7	94.9	93.8	93.9	1.1	3.2	3.2	0.5
2-7-Naphthalenedisulfonic-acid	Industrial-chemical	92-41-1	654	IS008	no	[O-]S(=O)(=O)c1ccc2ccc(cc2c1)S([O-])(=O)=O	A	-3.4	1.3	1.15e-16	366	287.976	all	8.385		100	100	300	1100		70.5887	116.849	88.248		273.962	252.188	200.395	12.1208	3.84429	3.03311		126.5	170.8	108.5	111.7	9.3	32.8	2.9	15.9		93.9	77.6	77.2	88.8	1.4	2	13.4	8.7
2-amino-1-5-napthalenedisulfonic-acid	Industrial-chemical	117-62-4	655	IS006	no	Nc1ccc2c(cccc2c1S([O-])(=O)=O)S([O-])(=O)=O	A	-4.3	-1.7	4.06e-20	417	302.987	all	4.35		5	NA	NA	NA		NA	NA	NA		NA	NA	NA	NA	NA	NA		129.6	NA	NA	NA	4.6	NA	NA	NA		NA	NA	NA	NA	NA	NA	NA	NA
2-Amino-4-methoxy-6-methyl-1-3-5-triazin	Pesticide-TP	1668-54-8	125	IS049	no	COc1nc(C)nc(N)n1	N	0.6	0.6	9.02e-07	19	140.07	all	9.03		0.1	0.3	0.5	0.9		36.6166	88.6117	108.04		123.396	121.341	114.042	9.66454	6.03733	28.2077		142.7	196	101	106.5	15.9	33	7.1	7.2		102.2	111.8	102.3	102.3	2.8	4.2	2.5	3.8
2-Aminobenzimidazol	Biocide-TP	934-32-7	138	IS067	no	Nc1[nH]c2ccccc2[nH+]1	C	0.1	1.1	NA	NA	133.064	all	9.5		0.5	1	3	6		35.6742	77.1672	87.7452		107.755	106.528	107.117	2.8796	3.42511	1.95997		138.7	179	103.1	99.3	13.4	30.5	6.3	3		90.5	90.3	91.9	92	0.6	0.6	2	2.7
2-Aminosulfonyl-benzoicacid-methylester	Pesticide-TP	57683-71-3	126	IS148	no	COC(=O)c1ccccc1S(N)(=O)=O	N	0.6	0.6	2.72e-09	103	215.025	all	12.86		50	NA	NA	NA		NA	NA	NA		NA	NA	NA	NA	NA	NA		130.2	NA	NA	NA	31.8	NA	NA	NA		118.3	101.2	102.1	91.4	2.2	2.1	5.8	16.8
2-Methyl-4-isothiazolin-3-one	Biocide	2682-20-4	281	IS149	no	CN1SC=CC1=O	N	0.2	0.2	4.96e-08	52	115.009	all	7.95		5	20	30	95		25.4506	66.4859	52.6219		85.3712	119.731	74.5303	45.7769	5.60773	16.3147		121.5	117.2	93.6	27	17.8	41.8	9.1	23.9		12	11	11.7	17	18.6	3.8	1.2	6.7
2-Naphthalenesulfonic-acid	Industrial-chemical	120-18-3	653	IS114	no	[O-]S(=O)(=O)c1ccc2ccccc2c1	A	-0.2	2.1	2.46e-10	159	208.019	only AR-VEC/SPE	17.23																		108.5	169.2	113.9	88.2	17.7	33.1	22.5	31.9		NA	273.5	92.6	NA	NA	166.2	6.3	NA
2-n-Octyl-4-isothiazolin-3-on (=OIT)	Biocide	26530-20-1	300	IS127	no	CCCCCCCCN1SC=CC1=O	N	3.3	3.3	3.6e-07	24	213.119	all	20.29		0.5	2	NA	8		32.5307	NA	60.7883		97.5218	103.644	105.251	2.38256	1.40743	60.732		105	122.2	97.9	45.2	13.4	24.4	3.4	6.5		93	91.6	91.8	90.7	2.3	1.5	2.9	0.7
3-5-Diamino-2-4-6-triiodobenzoic-acid	Industrial-chemical	5505-16-8	3850	IS163	no	Nc1c(I)c(N)c(I)c(C([O-])=O)c1I	A	-0.2	2.8	1.69e-16	363	529.749	all	15.44		5	60	80	100		8.00691	25.3757	35.8314		72.0295	83.3083	81.547	3.27851	0.730473	2.39697		124.9	211.8	103.7	97.2	17.5	29.9	9.9	3.3		95.4	91.9	68.2	82.4	12	22.4	14.9	20.6
3-5-Dibromo-4-hydroxybenzoic-acid	Pesticide-TP	3337-62-0	804	IS025	no	[O-]C(=O)c1cc(Br)c([O-])c(Br)c1	A	-0.2	2.9	1.79e-12	254	293.853	all	17.59		1	15	20	35		6.68748	20.5867	28.6968		25.3007	29.6297	41.0247	1.46018	4.62167	7.49465		119.1	208.5	104	99.2	11.4	29.4	6.8	3		NA	92.6	97.9	94.4	NA	3.4	1.6	2.9
3-5-Diiodo-L-tyrosine	Pharmaceutical	300-39-0	3851	IS155	no	[NH3+]C(Cc1cc(I)c(O)c(I)c1)C([O-])=O	Z	0.2	0.4	6.24e-23	438	432.867	all	13.15		0.5	3	4	8		17.0309	47.2063	63.0458		73.07	82.4744	85.973	4.61965	5.90598	2.1655		124.3	215.3	90.5	96.4	17.9	34	11.1	3.6		69.5	39.2	55.8	74.5	1.9	4	4.3	7.9
3-Phenoxybenzoic-acid	Pesticide-TP	3739-38-6	326	IS043	no	[O-]C(=O)c1cccc(Oc2ccccc2)c1	A	0.1	3.1	2.37e-09	107	214.063	all	19.78		1	15	20	25		5.95328	20.5587	37.1087		35.2032	36.1741	47.0417	10.5637	3.53352	8.86544		150.8	207.4	98.8	101.8	19.3	29.6	7.6	5.7		103.4	NA	96.1	99.4	3.6	NA	2.3	4.7
4-(Trifluoromethyl)phenol	Pharmaceutical-TP	402-45-9	673	IS025	no	Oc1ccc(cc1)C(F)(F)F	N	2.5	2.5	4.87e-06	11	162.029	only AR-VEC/SPE	18.285																		NA	NA	NA	NA	NA	NA	NA	NA		68.5	NA	71.8	95.1	15.3	NA	7.1	6.4
4-4-diamino-2,2-stilbenedisulfonic-acid	Industrial-chemical	81-11-8	649	IS006	no	Nc1ccc(C=Cc2ccc(N)cc2S([O-])(=O)=O)c(c1)S([O-])(=O)=O	A	-3.7	0.6	3.37e-24	447	370.029	all	4.15		100	NA	NA	NA		NA	NA	NA		NA	NA	NA	NA	NA	NA		26.8	NA	30	NA	28.1	NA	44	NA		14.5	3.4	9.1	7.8	10.5	45.3	7.2	70
4-5-Dichloro-2-n-octyl-isothiazol-3(2H)-on (=DCOIT)	Biocide	64359-81-5	344	IS061	no	CCCCCCCCN1SC(Cl)=C(Cl)C1=O	N	5.1	5.1	1.86e-07	30	281.041	all	22.74		5	400	35	NA		1.26627	56.27	NA		4.00133	67.3999	NA	16.2321	4.10032	NA		19	2.1	19.3	NA	13.6	80.8	6.9	NA		93	62.5	66.5	60.8	7.1	0.9	4.9	32
4-Acetamidoantipyrin (=N-Acetyl-4-Aminoantipyrin, 4-AAA)	Pharmaceutical-TP	83-15-8	236	IS154	no	CN1N(C(=O)C(NC(C)=O)=C1C)c1ccccc1	N	0.2	0.2	1.47e-11	217	245.116	all	11.855		0.1	NA	NA	NA		NA	NA	NA		NA	NA	NA	NA	NA	NA		128.1	NA	NA	NA	5.1	NA	NA	NA		96	84.5	87.5	NA	4.2	15.6	6.1	NA
4-Aminopyrin (=4-Aminoantipyrin, 4-AA)	Pharmaceutical-TP	83-07-8	845	IS157	no	CN1N(C(=O)C(N)=C1C)c1ccccc1	N	0.3	0.3	2.85e-12	248	203.106	all	9.66		0.5	2	4	7		25.7265	54.8548	70.3171		97.049	115.852	125.236	4.68988	7.63474	3.05829		114.1	166.4	84.1	75.5	6.4	38.3	23.2	10.4		37.8	55.7	24.6	37.4	95.2	18.2	49.9	56.9
4-Chlorobenzophenone	Pharmaceutical	134-85-0	3380	IS068	no	Clc1ccc(cc1)C(=O)c1ccccc1	N	4	4	1.44e-06	17	216.034	only AR-VEC/SPE	20.88																		NA	NA	NA	NA	NA	NA	NA	NA		83.1	97.1	86.1	37.3	8.8	13.6	7.7	79.7
4-Dimethylaminoantipyrin (=Aminopyrin)	Pharmaceutical	58-15-1	702	IS049	no	CN(C)C1=C(C)N(C)N(C1=O)c1ccccc1	N	1.2	1.2	1.38e-11	220	231.137	all	9.33		0.5	2	3	6		31.3364	74.2126	85.2899		104.737	117.929	108.046	11.7105	1.06942	2.4777		121.1	160	89.8	92.9	5.9	42.2	10.1	9.2		72.8	79.5	77	88.2	1.1	4.5	1.8	5.8
4-Formylaminoantipyrin (=4-FAA)	Pharmaceutical-TP	1672-58-8	1038	IS154	no	CN1N(C(=O)C(NC=O)=C1C)c1ccccc1	N	0.1	0.1	2.01e-11	212	231.101	all	11.73		0.5	NA	NA	NA		NA	NA	NA		NA	NA	NA	NA	NA	NA		126.8	NA	NA	NA	6.2	NA	NA	NA		101.4	93.6	90.2	103.3	4.9	10.2	6.5	9.2
4-Hydroxy-1-(2-hydroxyethyl)-2-2-6-6-tetramethylpiperidine	Others	52722-86-8	3845	IS102	no	CC1(C)CC(O)CC(C)(C)[NH+]1CCO	C	-2.6	0.2	NA	NA	201.173	all	4.555		10	40	70	100		25.9995	58.1607	70.4063		907.334	845.713	734.216	31.8892	19.6985	20.9355		117.4	170.6	92.4	130.5	14.3	29.7	9.6	15.8		71.9	61.7	54.6	52.7	14.2	10.4	17.9	21.6
4-Hydroxydiclofenac A	Pharmaceutical-TP	64118-84-9	3397	IS005	yes	Oc1cc(Cl)c(Nc2ccccc2CC([O-])=O)c(Cl)c1	A	0.9	4	4.93e-16	352	311.012	all (average)	19.17		10	25	60	100		39.7652	65.8928	72.3272		125.505	129.527	117.13	5.10272	5.63722	1.64128		134.7	182.6	95.8	92.8	9.8	33.8	6.4	3.2		73.5	81.4	76.2	83.3	11.4	5.6	5	3
4-Isopropylanilin	Pesticide-TP	99-88-7	52	IS166	no	CC(C)c1ccc(N)cc1	N	2.4	2.4	3.7e-06	13	135.105	all	10.44		1	3	6	15		33.0126	66.7927	67.4577		82.0398	89.9908	77.6657	14.8634	0.437154	4.20011		132.3	203.1	93.8	96.6	7.1	33.7	8.9	5.3		95.5	80.7	80.1	84.8	4	4.3	1.4	1.2
5-Amino-2-4-6-triiodoisophthalic-acid	Industrial-chemical	35453-19-1	3852	IS080	no	NC1=C(I)C(C([O-])=O)=C(I)C(C([O-])=O)=C1I	A	2	2	9.6e-18	387	558.727	all	10.24		5	NA	NA	NA		NA	NA	NA		NA	NA	NA	NA	NA	NA		142.6	NA	NA	NA	17.9	NA	NA	NA		NA	NA	NA	NA	NA	NA	NA	NA
5-Chloro-2-methyl-4-isothiazolin-3-on (=CMI)	Biocide	26172-55-4	280	IS003	no	CN1SC(Cl)=CC1=O	N	1.4	1.4	3.57e-08	54	148.97	all	12.38		1	15	6	NA		6.71592	63.4716	NA		25.5672	129.085	NA	69.9314	1.60537	NA		81.8	29.5	65.2	NA	5	58.1	8.3	NA		85.1	56.7	66.5	NA	10.4	2.4	8.5	NA
5-Fluoro-Cytosine	Pharmaceutical	2022-85-7	3121	IS105	no	NC1=C(F)C=NC(=O)N1	N	-1	-0.9	6.09e-08	49	129.034	all	3.63		0.5	10	15	25		4.33518	14.1254	21.7855		87.8055	63.6688	48.8927	54.719	3.99468	10.2452		138	96.7	107.4	58.4	10.4	35.8	8.9	12		4.4	5.9	5.4	4.3	9.9	15.9	16.5	5.8
5-Fluorouracil	Pharmaceutical	51-21-8	2566	IS006	yes	FC1=CNC(=O)NC1=O	N	-0.9	-0.7	1.66e-10	173	130.018	all	5.37		5	30	65	100		15.4994	29.7469	41.0461		90.3845	94.5276	93.6207	3.03532	2.86056	1.53914		136.1	98.3	79.1	69.1	4.8	35.3	0.9	7.9		5	7.7	7.4	9.3	20.8	4.6	3.6	3.6
5-Methyl-Benzotriazol	Corrosion-inhibitor	136-85-6	167	IS007	yes	Cc1ccc2[nH]nnc2c1	N	1.8	1.8	1.62e-07	32	133.064	all	15.42		5	10	25	55		47.2709	78.7646	87.1227		80.2878	81.4412	85.5553	1.75003	2.50435	3.89286		126	167.8	101.8	100.3	4.5	32.8	3.1	8.8		95.7	NA	NA	97.5	1	NA	NA	1.7
5-Methylpyridine-3-carboxylic-acid	Industrial-chemical	3222-49-9	3838	IS078	no	Cc1cncc(c1)C([O-])=O	A	-1.5	-0.2	1.57e-10	175	137.048	all	6.89		0.5	NA	NA	NA		NA	NA	NA		115.258	124.5	131.107	1.70979	4.10441	0.339421		162.2	200.4	94.9	141.2	14.1	27	7.5	17.7		109	34.2	90.9	100.3	4.5	5.9	1	1.9
6-2-FTUCA	PFC	n.a.	2732	IS133	no	[O-]C(=O)C=C(F)C(F)(F)C(F)(F)C(F)(F)C(F)(F)C(F)(F)F	A	0.3	3.9	0.0052	4	357.986	all	23.24		0.1	1	0.9	1		8.80249	45.8562	80.057		58.1017	92.8587	77.84	17.5985	55.2576	33.4243		207.6	46.6	142.8	97.7	116.2	75.3	35.7	29.9		69.6	89.6	97.8	77.9	26.1	9.8	6.1	17.4
6-Aminopenicillanic-acid	Industrial-chemical	551-16-6	3839	IS006	no	CC1(C)SC2C([NH3+])C(=O)N2C1C([O-])=O	Z	-3	-2.8	2.6e-21	422	216.057	all	4.79		5	200	300	800		2.26139	7.61927	6.12107		16.863	27.956	20.053	34.9	8.23348	11.4049		215	195	90.3	86.7	17	46.2	11.3	18.6		NA	NA	NA	NA	NA	NA	NA	NA
7-Amino-3-vinyl-3-cephem-4-carboxylic-acid	Others	79349-82-9	3853	IS006	no	[NH3+]C1C2SCC(C=C)=C(N2C1=O)C([O-])=O	Z	-3	-2.8	2.43e-21	423	226.041	all	6.11		10	200	300	500		5.24999	15.3304	19.497		38.7798	59.1717	61.0647	21.9876	3.28508	9.34183		149.5	260.5	95.6	96.5	14.3	34	13.2	2.9		47.7	NA	NA	37.9	43.8	NA	NA	77.9
Acamprosat	Pharmaceutical	77337-76-9	2848	IS078	no	CC(=O)NCCCS([O-])(=O)=O	A	-4.1	-2.8	7.4e-15	331	181.041	all	4.935		50	NA	NA	NA		NA	NA	NA		NA	NA	NA	NA	NA	NA		216.2	NA	NA	NA	29.9	NA	NA	NA		NA	NA	NA	NA	NA	NA	NA	NA
Acemetacin	Pharmaceutical	53164-05-9	3122	IS101	no	COc1ccc2n(C(=O)c3ccc(Cl)cc3)c(C)c(CC(=O)OCC([O-])=O)c2c1	A	-0.2	3.2	5.28e-16	351	415.082	all	21.37		1	15	10	35		5.90021	39.069	26.7814		133.062	298.4	102.483	69.6487	4.25199	15.9185		138	169.4	97.8	99.4	15.5	48.1	6.6	8.1		76.1	59.7	75.6	115.7	11.5	25.5	16.4	37.1
Acesulfam	Others	33665-90-6	2756	IS008	yes	CC1=CC(=O)[N-]S(=O)(=O)O1	A	-1.5	-0.6	9.63e-09	77	162.994	all	9.425		1	4	9	20		23.4294	42.9433	46.7276		NA	NA	NA	NA	NA	NA		133.9	NA	NA	NA	4.4	NA	NA	NA		93.2	NA	NA	NA	2	NA	NA	NA
Acetamiprid	Biocide	160430-64-8	2986	IS047	no	CN(Cc1ccc(Cl)nc1)C(C)=NC#N	N	1.1	1.1	6.92e-08	47	222.067	all	14.3		5	15	30	65		30.6728	64.4551	78.2955		198.547	145.92	141.515	6.05052	1.15681	7.83149		146.4	189.6	102	90.8	18.1	35	7.2	8.4		109.6	93.8	89	157.2	6.5	4.1	4.8	40.1
Acetazolamide	Pharmaceutical	59-66-5	3011	IS080	no	CC(=O)Nc1nnc(s1)S([NH-])(=O)=O	A	-1.3	-1	NA	NA	221.988	all	10.51		0.5	5	7	15		11.0421	29.6622	29.2267		66.0937	79.0187	55.1557	9.91356	7.54395	9.17822		144.5	187.2	105.9	106.6	11.7	38.1	5.4	5.7		90.8	95.6	94.2	96.6	2.4	3.7	1.2	6.5
Acetochlor B	Pesticide	34256-82-1	104	IS009	no	CCOCN(C(=O)CCl)c1c(C)cccc1CC	N	3.5	3.5	2.23e-08	59	269.118	all (average)	20.45		10	30	40	85		34.892	102.236	120.944		93.4355	98.0331	104.474	3.91174	1.05537	5.35132		82.2	96.2	83.4	76.8	11.9	27.3	3.3	6		94	93.3	91.1	91.6	1.1	1.9	4	0.8
Acetochlor-ESA	Pesticide-TP	187022-11-3	103	IS111	no	CCOCN(C(=O)CS([O-])(=O)=O)c1c(C)cccc1CC	A	-0.2	2.2	1.08e-14	327	315.114	all	17.235		10	40	75	100		25.7651	55.0033	71.0647		NA	NA	NA	NA	NA	NA		NA	NA	NA	107.9	NA	NA	NA	2.5		NA	NA	NA	NA	NA	NA	NA	NA
Adenosine	Others	58-61-7	3304	IS036	no	Nc1ncnc2n(cnc12)C1OC(CO)C(O)C1O	N	-2.1	-2.1	1.11e-22	436	267.097	all	7.57		5	NA	40	5		NA	48.1596	916.91		NA	82.2923	1593.33	NA	8.07734	23.6896		113.2	NA	NA	NA	11.6	NA	NA	NA		82	69.4	73.7	NA	4.2	13.5	2.7	NA
Alachlor-ESA	Pesticide-TP	142363-53-9	99	IS111	no	CCc1cccc(CC)c1N(COC)C(=O)CS([O-])(=O)=O	A	-0.1	2.3	1.08e-14	327	315.114	all	17.22		50	200	400	700		25.474	55.0193	71.0888		NA	NA	NA	NA	NA	NA		NA	NA	NA	105.9	NA	NA	NA	2		NA	NA	NA	NA	NA	NA	NA	NA
Albuterol	Pharmaceutical	18559-94-9	2851	IS149	no	CC(C)(C)[NH2+]CC(O)c1ccc(O)c(CO)c1	C	-1.7	0.3	4.9e-23	439	239.152	all	8.59		0.1	NA	NA	NA		NA	NA	NA		91.1825	100.837	103.93	5.20733	11.4287	1.20112		130.5	155.3	101.5	99.8	6.1	38.5	3.3	9.1		98.4	89.7	91.9	93.8	4.5	0.6	3.7	1.1
Aldicarb	Pesticide	116-06-3	272	IS010	yes	CNC(=O)ON=CC(C)(C)SC	N	1.3	1.3	3.57e-09	94	190.078	all	15.99		50	100	400	900		35.3091	51.7716	58.1871		87.4337	87.2915	110.628	4.28825	5.1055	2.29751		103.5	159.7	99.1	91.7	12.9	31.4	7	12.1		88.2	NA	NA	NA	38.8	NA	NA	NA
Alfuzosin	Pharmaceutical	81403-80-7	3350	IS134	no	COc1cc2[nH+]c(nc(N)c2cc1OC)N(C)CCCNC(=O)C1CCCO1	C	0.7	1.2	NA	NA	389.206	all	13.2		5	15	20	60		31.2396	90.9402	82.3525		70.1685	91.4404	82.3463	5.5361	7.73915	2.31452		117.1	148.8	99.1	97	2.6	31.6	3.3	7.8		93.2	96.3	96	99.6	1.4	1.2	2	1.7
Aliskiren	Pharmaceutical	173334-57-1	3123	IS011	yes	COCCCOc1cc(CC(CC([NH3+])C(O)CC(C(C)C)C(=O)NCC(C)(C)C(N)=O)C(C)C)ccc1OC	C	0.7	3.1	8.42e-31	471	551.393	all	16.71		0.5	3	6	8		18.6728	35.3349	62.3469		98.9665	102.818	100.897	4.20879	7.59902	3.92447		123.7	105.7	87.1	91.1	16.2	18	9.4	4		67	82.7	68.3	72.9	2.3	2.5	3.2	13.4
Allopurinol	Pharmaceutical	315-30-0	3336	IS078	no	O=C1N=CN=C2NNC=C12	N	-1.8	-1.8	8.48e-14	299	136.038	all	6.205		500	NA	NA	NA		NA	NA	NA		NA	NA	NA	NA	NA	NA		NA	NA	NA	NA	NA	NA	NA	NA		112.8	NA	NA	NA	16.2	NA	NA	NA
Amantadine	Pharmaceutical	768-94-5	3124	IS154	no	[NH3+]C12CC3CC(CC(C3)C1)C2	C	-1.5	1.5	7.71e-13	269	151.136	all	12.06		0.5	2	3	6		25.6366	70.8359	79.4888		79.5277	101.541	95.5567	14.8858	7.52832	2.71533		139.1	189.7	104.1	114	11.2	28.2	7.1	2.8		90.7	79.3	86.2	87.2	4.1	5	3.2	5.5
AMDOPH	Pharmaceutical-TP	519-65-3	2708	IS045	no	CN(C)C(=O)C(=O)N(N(C)C(C)=O)c1ccccc1	N	0.1	0.1	1.18e-14	326	263.127	all	13.89		0.5	1	3	5		34.5608	71.042	91.3618		140.472	120.032	119.506	2.37573	1.24768	4.27903		112.3	178.3	113.6	113.7	10.5	32.7	5.4	5.6		94.8	93.2	93.2	90.8	0.7	1.1	1.8	3.3
Amidosulfuron	Pesticide	120923-37-7	3165	IS032	no	COc1cc(OC)nc(NC(=O)[N-]S(=O)(=O)N(C)S(C)(=O)=O)n1	A	-1.7	-1	1.4e-12	262	369.041	all	17.97		1	2	4	10		41.4949	97.9797	97.719		81.4187	80.4931	73.004	0.987058	6.61188	5.27981		135.2	186.8	112.3	98.2	13.8	28.3	4.3	4.6		94.7	100.6	93.3	110.6	3.6	2.5	1.5	4.2
Amisulprid	Pharmaceutical	71675-85-9	2852	IS012	yes	CC[NH+]1CCCC1CNC(=O)c1cc(c(N)cc1OC)S(=O)(=O)CC	C	-0.1	0.3	NA	NA	369.172	all	10.41		5	15	25	55		37.4155	80.5445	87.7893		95.7235	100.178	98.326	5.6487	3.56544	2.59972		134.2	168.2	106	102.4	6.3	38.3	4.2	6.3		93.1	94.8	93.4	92.7	1.5	1	2.7	0.9
Amisulpride-N-Oxide	Pharmaceutical-TP	71676-01-2	3399	IS013	yes	CC[N+]1([O-])CCCC1CNC(=O)c1cc(c(N)cc1OC)S(=O)(=O)CC	Z	-0.9	-0.9	1.7e-27	465	385.167	all	11.15		1	3	7	15		35.8766	57.0265	74.8384		94.6765	98.2299	97.0997	90.4356	5.9095	56.5322		143.5	180.8	105.4	104.8	14.8	32.5	6	3		99.2	95.3	93.2	93.4	2.2	0.3	1.3	2.2
Amitriptyline E	Pharmaceutical	50-48-6	2821	IS052	no	C[NH+](C)CCC=C1c2ccccc2CCc2ccccc12	C	2.1	4.8	NA	NA	277.183	all (average)	16.11		10	75	95	300		13.0056	43.1757	29.1657		26.3873	57.3363	34.5817	58.8009	5.45827	25.7644		127	172.2	110.5	107.7	1.5	34	27.6	8.2		84.5	106.3	96.3	58.1	10.2	8.6	2.4	54
Amoxicillin-EP-Impurity-E	Pharmaceutical-TP	1356020-01-3	3866	IS067	no	CC1(C)SC(CNC(=O)C([NH3+])c2ccc(O)cc2)[NH2+]C1C([O-])=O	Z	-2.1	-2.1	5.18e-31	472	339.125	all	9.5		5	30	65	80		15.4203	30.5825	63.773		41.0988	42.8467	78.863	11.0474	9.58755	4.52574		135.6	172.5	59.2	96.9	20.2	35.6	15.1	8.7		NA	12.2	17.8	30.7	NA	8.9	20.3	30.7
Amoxicillin-EP-Impurity-F	Pharmaceutical-TP	126247-63-0	3867	IS050	no	O=C1C=CC(C=C1)=C1NC=CNC1=O	N	-0.6	-0.6	2.09e-14	320	188.059	all	12.33		1	4	6	15		24.0265	64.557	72.3325		93.9858	113.109	104.557	4.11821	7.42208	9.59815		131.2	204.4	104.9	106.6	15.4	29.6	8	3.5		76.8	79.4	82.1	91.7	0.2	4	4.9	4.3
Amphetamin	Illicit-drug	300-62-9	2822	IS014	yes	CC([NH3+])Cc1ccccc1	C	-0.9	1.8	9.99e-14	295	135.105	all	10.44		1	3	7	15		34.481	61.1714	64.4687		100.889	104.045	103.848	3.25241	1.19368	4.30519		132.4	166.7	97.8	85.5	6	31.1	3.8	6.3		97.7	85.5	87.4	91.8	4.3	3.2	2.2	2.8
Aspartam	Others	22839-47-0	2770	IS050	no	COC(=O)C(Cc1ccccc1)NC(=O)C([NH3+])CC([O-])=O	Z	-2.2	-2.2	2.35e-25	456	294.122	all	12.56		1	NA	100	2600		NA	2.93171	0.377731		NA	5.21184	0.643733	NA	19.6342	7.44633		126.847	NA	47.981	36.288	4.0847	NA	30.0597	64.6892		50.023	41.1057	53.2953	58.7194	7.37138	13.0659	5.50146	14.194
Asulam	Pesticide	3337-71-1	156	IS166	no	COC(=O)[N-]S(=O)(=O)c1ccc(N)cc1	A	-0.6	0.1	1.71e-12	256	230.036	all	10.47		10	40	90	200		24.9984	44.0837	59.9927		67.868	56.026	65.7753	2.03096	27.0006	5.69432		133.5	169.6	95.8	88.4	8.9	43.9	5.3	7.7		100.7	34.2	42.6	43.9	3.8	8.3	1.6	6.3
Atazanavir	Pharmaceutical	198904-31-3	3012	IS127	no	COC(=O)NC(C(=O)NC(Cc1ccccc1)C(O)CN(Cc1ccc(cc1)-c1ccccn1)NC(=O)C(NC(=O)OC)C(C)(C)C)C(C)(C)C	N	4.5	4.5	3.57e-32	473	704.39	all	20.34		1	6	8	10		15.4775	53.0439	88.9221		46.2842	67.4228	160.691	35.7739	39.6945	23.0128		101.1	142.3	116.2	61.4	12.4	15.8	8	8.7		87.6	100.4	95.5	95.1	10.6	3.2	1.7	2.4
Atenolol	Pharmaceutical	29122-68-7	169	IS016	yes	CC(C)[NH2+]CC(O)COc1ccc(CC(N)=O)cc1	C	-2.1	0.4	1.05e-25	458	266.163	all	8.64		0.5	1	4	7		33.336	55.769	71.434		92.4505	94.9059	99.319	5.16904	3.82224	2.58259		133.7	182	107.3	103.3	4.5	35.9	3.3	8.9		92.1	92.6	87.4	90.6	0.4	2.7	2.6	1
Atenolol-acid (=Metoprolol acid)	Pharmaceutical-TP	56392-14-4	697	IS015	yes	CC(C)[NH2+]CC(O)COc1ccc(CC([O-])=O)cc1	Z	-1.2	-1.2	5.13e-24	443	267.147	all	10.5		5	10	30	65		41.7428	67.0254	75.8952		93.5167	96.8741	100.877	3.99954	5.10813	1.83721		133.5	NA	107.7	104.4	4.1	NA	3.9	9.4		97.3	98.9	92.1	75.4	4.1	3.2	1.3	10.7
Atenolol-desisopropyl	Pharmaceutical-TP	81346-71-6	2670	IS078	no	NC(=O)Cc1ccc(OCC(O)C[NH3+])cc1	C	-3	-0.8	3.28e-26	464	224.116	all	6.53		50	200	600	1600		28.0507	31.5424	30.7375		82.2582	71.2983	94.586	4.46719	2.22126	3.98318		303.5	161.6	87.6	178.5	20.3	40.5	13	24.1		65.5	70.3	65.2	52.7	2.2	3.2	4.9	7.3
Atomoxetin	Pharmaceutical	83015-26-3	2846	IS017	yes	C[NH2+]CCC(Oc1ccccc1C)c1ccccc1	C	1.1	3.8	8.64e-16	348	255.162	all	15.51		0.5	2	4	9		27.7764	56.2942	54.3493		95.444	99.2831	99.7187	2.76231	1.57302	1.30732		130.3	154.4	101.5	96.6	4.9	34.5	5.8	6.8		74.6	87	79.7	94.5	0.9	1.7	2.2	2.9
Atorvastatin	Pharmaceutical	134523-00-5	2810	IS018	yes	CC(C)c1c(C(=O)Nc2ccccc2)c(c(-c2ccc(F)cc2)n1CCC(O)CC(O)CC([O-])=O)-c1ccccc1	A	2.8	5.4	2.41e-23	442	558.253	all	19.83		1	4	8	15		23.6252	48.301	70.2069		83.4408	101.073	106.27	11.0394	9.69661	6.55495		72.7	67.2	49.3	57.8	7.4	46.6	21.2	8.5		31	42.7	45.5	46.5	6.1	8.9	2.3	12.4
Atraton	Pesticide	1610-17-9	157	IS141	no	CCNc1nc(NC(C)C)nc(OC)n1	N	1.8	1.8	3.26e-09	99	211.143	all	14.45		0.5	NA	NA	NA		NA	NA	NA		150.657	153.891	179.208	5.85321	1.69173	1.76208		127.5	165.6	100.9	102	7.6	34.7	5.3	5.2		92.8	94.2	90.4	96	2.2	3	1.1	11.7
Atrazin	Pesticide	1912-24-9	288	IS020	yes	CCNc1nc(Cl)nc(NC(C)C)n1	N	2.2	2.2	4.47e-09	89	215.094	all	18.49		0.5	1	3	6		41.5661	73.8552	79.4218		91.9657	95.0624	102.085	4.66293	16.3014	3.31496		106.3	162.3	99.3	97.7	11.7	32.8	2.7	7.1		96.7	98.1	93.8	91.5	2	0.6	0.9	2.6
Atrazin-2-Hydroxy	Pesticide-TP	2163-68-0	279	IS019	yes	CCNc1nc(O)nc(NC(C)C)n1	N	1.7	1.7	6.28e-13	275	197.128	all	11.42		0.1	0.3	0.6	1		36.8397	65.5363	72.3811		92.8855	99.4817	115.957	8.34803	12.172	10.4558		102.7	169.3	102.5	102.3	7.6	23.2	3.7	4.1		97.8	98	94.5	90	1.3	0.2	1.5	0.9
Atrazin-Desethyl	Pesticide-TP	6190-65-4	309	IS021	yes	CC(C)Nc1nc(N)nc(Cl)n1	N	1.5	1.5	1.53e-09	113	187.062	all	15.28		0.1	0.3	0.7	2		34.8176	57.5337	63.6123		99.576	101.448	111.253	3.43153	3.58887	5.54034		116.6	191.5	102	101.3	9.9	31	7	3.2		92.5	96.9	92.1	91.6	5	1.2	2	3.4
Atrazin-desethyl-2-hydroxy	Pesticide-TP	19988-24-0	277	IS036	no	CC(C)Nc1nc(N)nc(O)n1	N	1	1	2.16e-13	284	169.096	all	7.665		0.1	0.3	0.6	1		30.6742	68.162	93.1744		100.643	111.921	143.326	6.85113	16.987	18.8672		103.2	179.4	106.6	93.7	7.7	21.6	4.6	5.3		76.8	74.2	71.2	92.3	5	4.5	1.9	4.1
Atrazin-Desisopropyl	Pesticide-TP	1007-28-9	287	IS022	yes	CCNc1nc(N)nc(Cl)n1	N	1.1	1.1	1.16e-09	120	173.047	all	13.39		1	2	6	15		40.113	64.338	67.9956		79.8925	83.9228	93.8927	14.6865	7.91519	5.53377		112.2	183.4	102.5	103	10.3	27.9	7	2.2		93.4	93.3	91.3	94.6	6.9	4.4	2.1	7.3
Atropine	Pharmaceutical	51-55-8	3334	IS013	no	C[NH+]1C2CCC1CC(C2)OC(=O)C(CO)c1ccccc1	C	-0.8	1.6	NA	NA	289.168	all	11.11		1	5	7	15		21.1028	56.5652	72.9669		59.7763	83.0852	78.526	10.7762	2.50785	3.64807		135.9	163.8	105.9	99.7	3.9	33.1	1.2	6.7		94.2	93.2	90.9	91.5	2.6	1.9	1.6	4.2
Azamethiphos	Biocide	35575-96-3	2989	IS151	no	COP(=O)(OC)SCN1C(=O)Oc2cc(Cl)cnc12	N	1.5	1.5	6.33e-13	274	323.974	all	16.61		0.1	1	1	20		8.32991	39.9713	5.3326		17.662	43.9456	5.64067	20.1053	1.42622	41.4186		116.6	294.9	82.9	67	12.5	62.2	11	21.8		65.5	65.7	65.1	50.5	18.3	10.2	9.7	40.8
Azithromycin	Pharmaceutical	83905-01-5	190	IS023	yes	CCC1OC(=O)C(C)C(OC2CC(C)(OC)C(O)C(C)O2)C(C)C(OC2OC(C)CC(C2O)[NH+](C)C)C(C)(O)CC(C)C[NH+](C)C(C)C(O)C1(C)O	C	-2	2.4	NA	NA	748.509	all	13.03		50	200	400	1100		21.4579	51.5407	46.7905		NA	127.735	130.628	NA	15.2594	11.1439		105.1	88.6	97.9	NA	35.1	17.6	8.5	NA		77.4	93.7	90.8	96.7	7.8	5.7	2.9	7.5
Azoxystrobin	Pesticide	131860-33-8	89	IS024	yes	COC=C(C(=O)OC)c1ccccc1Oc1cc(Oc2ccccc2C#N)ncn1	N	4.2	4.2	8.01e-14	300	403.117	all	18.88		5	10	35	65		42.0503	60.3518	76.1832		98.4648	NA	95.5457	24.5169	NA	3.25107		119.5	152	101.6	99.4	5.8	26.7	2.5	6.4		96.9	96	92.8	93.6	2.9	1.8	1.5	0.7
Azoxystrobin-acid	Pesticide	1185255-09-7	2734	IS054	no	COC=C(C([O-])=O)c1ccccc1Oc1cc(Oc2ccccc2C#N)ncn1	A	0.4	3.8	2.5e-16	358	389.101	all	17.99		1	3	5	10		37.4203	85.3807	87.0481		202.379	155.533	109.333	6.63579	13.3975	1.23882		115.1	169.3	100.6	97.7	10	34.6	5.9	6		96.4	92.6	93.5	99.1	11.7	6	4.3	5.3
Benalaxyl	Pesticide	98243-83-5	3035	IS158	no	COC(=O)C(C)N(C(=O)Cc1ccccc1)c1c(C)cccc1C	N	4.1	4.1	7.84e-10	129	325.168	all	21.06		0.5	1	2	4		37.4432	98.5055	117.347		130.397	147.969	144.102	9.69083	7.1317	6.43684		108.7	124.7	97.6	94.9	13.1	19.9	6.7	7		95.9	93	96	104.9	4	2.7	2.9	10.7
Benproperine	Pharmaceutical	2156-27-6	3296	IS106	no	CC(COc1ccccc1Cc1ccccc1)[NH+]1CCCCC1	C	3.2	5.2	NA	NA	309.209	all	16.22		5	45	45	200		11.6471	44.5308	25.9612		35.0263	72.3275	43.6043	38.718	5.54085	19.6393		122.3	173.9	116.8	109	2.5	38.9	45.8	8.4		93.2	110.8	93.7	70.7	11.9	6.9	0.5	41
Bentazon	Pesticide	25057-89-0	253	IS025	yes	CC(C)N1C(=O)c2ccccc2[N-]S1(=O)=O	A	-0.2	0.8	1.99e-10	164	240.057	all	17.825		0.5	2	4	9		26.9795	48.0951	53.2638		82.3443	92.3273	90.0277	24.3092	0.789755	5.13109		111.9	184.8	104.7	100.8	11.7	31.6	2.6	7.2		97.3	97.5	NA	93.1	2.6	0.8	NA	1.5
Benthiavalicarb-isopropyl	Pesticide	177406-68-7	3055	IS167	no	CC(C)OC(=O)NC(C(C)C)C(=O)NC(C)c1nc2ccc(F)cc2s1	N	3.6	3.6	3.28e-14	315	381.152	all	19.67		1	3	6	10		34.4327	70.5454	95.364		65.0492	58.1877	64.607	51.2486	3.51757	2.86424		145.2	170	108	102	13.9	26.3	4.7	3.6		94.2	94.6	95.3	94.3	5.4	7.4	1.1	3.5
Benzisothiazolin-3-on (=BIT)	Biocide	2634-33-5	301	IS047	no	O=C1NSc2ccccc12	N	1.4	1.4	6.92e-09	84	151.009	all	14.23		1	4	7	20		27.0636	61.3973	48.7411		176.142	141.423	90.2703	10.9607	12.3871	30.9255		130	98.4	86.7	22.6	5.4	44.8	14.5	10.1		79.3	76.3	72	142	2.5	0.6	6.2	46.9
Benzophenon-3 (=2-Hydroxy-4-methoxybenzophenon)	Personal-care-product	131-57-7	230	IS009	no	COc1ccc(C(=O)c2ccccc2)c(O)c1	N	3.4	3.6	1.5e-08	68	228.079	all	20.72		50	65	100	200		75.0716	204.534	305.646		168.62	207.389	274.875	24.5291	3.39457	4.31375		24.7	35.8	51.4	56.6	16.4	24.8	9.3	4.5		100.3	111.4	100.5	77.4	12.7	16.9	5.8	25.5
Benzotriazol	Corrosion-inhibitor	95-14-7	166	IS026	yes	c1ccc2[nH]nnc2c1	N	1.3	1.3	1.47e-07	35	119.048	all	13.45		5	10	25	55		50.0687	86.9678	87.8025		NA	87.9284	100.471	NA	3.48389	1.56762		121.3	NA	104	102.1	3.5	NA	3.5	10.3		99.4	NA	NA	95.1	2.7	NA	NA	5.8
Benzoylecgonin	Illicit-drug-TP	519-09-5	2823	IS027	yes	C[NH+]1C2CCC1C(C(C2)OC(=O)c1ccccc1)C([O-])=O	Z	-0.6	-0.6	NA	NA	289.131	all	12.75		5	9	25	50		57.5692	79.1642	103.153		92.4167	97.2524	96.394	5.47945	9.86752	2.82196		140.8	195.3	120.5	110	5.7	37.3	4.1	9.1		97.8	96	94.8	95.1	0.6	1	1.7	1.6
Betamethasone	Pharmaceutical	378-44-9	3242	IS064	no	CC1CC2C3CCC4=CC(=O)C=CC4(C)C3(F)C(O)CC2(C)C1(O)C(=O)CO	N	1.7	1.7	7.15e-08	45	392.2	all	18.69		1	2	4	8		49.8359	100.928	129.731		101.139	88.7271	120.248	19.3762	1.36373	0.315874		114.3	172.8	103.8	102.2	10.4	27.3	4.7	5.9		93.8	88.9	90.5	98.7	5	3.1	1.3	2.9
Betamethasone 21-acetate C	Pharmaceutical	987-24-6	3244	IS095	no	CC1CC2C3CCC4=CC(=O)C=CC4(C)C3(F)C(O)CC2(C)C1(O)C(=O)COC(C)=O	N	2.1	2.1	7.73e-12	230	434.211	all (average)	19.56		10	40	45	100		24.4315	90.3772	83.9907		53.4885	79.0873	69.7497	46.6097	1.38192	14.1959		109.5	152	92.7	85.2	13.6	26.4	6.1	11.6		93.1	89.4	89	98.3	6.8	4.1	3.3	6.5
Bezafibrat	Pharmaceutical	41859-67-0	209	IS028	yes	CC(C)(Oc1ccc(CCNC(=O)c2ccc(Cl)cc2)cc1)C([O-])=O	A	1	4	2.12e-15	343	361.108	all	19.455		5	9	25	55		55.0936	88.3625	94.0389		99.5967	101.012	102.466	18.3475	16.4913	3.12334		132.6	183.3	104.3	103	5.2	35.7	4.3	8.1		98	98.8	92.9	94	0.9	3.4	2	2.8
Bicalutamid	Pharmaceutical	90357-06-5	2809	IS029	yes	CC(O)(CS(=O)(=O)c1ccc(F)cc1)C(=O)Nc1ccc(C#N)c(c1)C(F)(F)F	N	2.7	2.7	2.82e-15	339	430.061	all	18.55		1	6	15	25		16.2528	26.621	40.8727		NA	NA	107.03	NA	NA	1.42428		132.2	149.6	NA	102.4	5.3	23.9	NA	6.1		100.1	97	94.3	95.2	1.8	1.7	1.9	1.2
Bifenox-acid	Pesticide-TP	53774-07-5	109	IS101	no	[O-]C(=O)c1cc(Oc2ccc(Cl)cc2Cl)ccc1[N+]([O-])=O	Z	0.8	4.3	5.14e-12	238	326.97	all	23.36		0.5	2	3	9		29.8783	60.2881	54.3736		466.045	458.938	332.396	8.26828	3.00342	2.59885		137.3	150.9	103.8	107.5	15.5	35.5	6.4	9.6		75.6	63.6	77	123.9	13.6	22.1	16.3	39.6
Bisoprolol	Pharmaceutical	66722-44-9	3013	IS135	no	CC(C)[NH2+]CC(O)COc1ccc(COCCOC(C)C)cc1	C	-0.4	2.2	2.21e-22	433	325.225	all	13.815		0.1	0.3	0.6	1		31.6311	70.4416	95.7714		84.8618	96.3176	130.904	15.884	7.22431	5.15114		109.4	161	110.3	98.1	5.3	20.3	7.3	5.7		103.2	91.8	91.4	89.8	4.3	1.9	0.6	3
Bixafen	Pesticide	581809-46-3	3479	IS073	no	Cn1cc(C(=O)Nc2ccc(F)cc2-c2ccc(Cl)c(Cl)c2)c(n1)C(F)F	N	5	5	3.84e-12	243	413.031	all	20.52		1	15	15	65		6.37553	26.4428	15.0241		48.0265	48.7512	61.0573	8.07271	1.67926	3.68353		117.4	188.5	109.1	107.5	10.2	21.2	12.1	9.6		95.4	100.6	101.8	76.1	1.6	5.9	11.3	29.8
Boscalid	Pesticide	188425-85-6	2938	IS108	no	Clc1ccc(cc1)-c1ccccc1NC(=O)c1cccnc1Cl	N	4.9	4.9	4.25e-12	242	342.033	all	19.43		5	10	15	40		51.6344	116.08	128.366		170.65	152.869	134.99	3.33084	2.43169	5.42925		112	183.2	88.4	105.2	14.4	31	9.1	7.4		101.7	97.2	95.2	104.1	9.8	2	4.3	4.4
Bromazil	Pesticide	314-40-9	266	IS147	no	CCC(C)N1C(=O)NC(C)=C(Br)C1=O	N	1.7	1.7	1.39e-10	177	260.016	all	17.25		5	15	25	50		34.9914	78.5821	95.41		80.287	65.4197	75.8943	13.1697	2.88747	1.238		112.7	174.4	102.9	99.3	11.3	30.7	3.1	11.7		98	100.6	92	96.9	1	2.8	3	2.2
Bromoxynil	Pesticide	1689-84-5	24	IS029	no	[O-]c1c(Br)cc(cc1Br)C#N	A	1.4	3.1	8.6e-10	124	274.858	all	18.55		5	25	40	95		20.1707	48.6761	52.8069		136.03	132.036	103.868	9.79281	10.5329	7.20301		131.4	168.6	101	90.3	5.4	34.3	3.3	5.7		92.1	82.5	86.9	107.7	31.8	7.6	4.5	13.3
Bronopol	Biocide	52-51-7	295	IS008	no	OCC(Br)(CO)[N+]([O-])=O	Z	-0.2	-0.2	1.14e-11	225	198.948	all	9.24		50	NA	10800	NA		NA	1.85214	NA		NA	25.8935	NA	NA	6.46041	NA		85.2	NA	52.8	NA	11.8	NA	44.6	NA		13.9	6.4	7	7.8	2.2	1.4	8.6	18.1
Bufexamac	Pharmaceutical	2438-72-4	3322	IS054	no	CCCCOc1ccc(CC(=O)NO)cc1	N	2	2	2.5e-13	283	223.121	all	17.91		5	15	30	85		30.5643	67.1185	58.5914		150.687	119.26	73.492	2.5214	5.13254	7.94977		NA	155.4	93.4	71.9	NA	37	1.3	6.9		88.6	83.9	83.3	84.7	12.8	4.6	2.6	12.5
Bupirimate	Pesticide	41483-43-6	3508	IS018	no	CCCCc1c(C)nc(NCC)nc1OS(=O)(=O)N(C)C	N	2.2	2.2	1.37e-08	69	316.157	all	19.26		0.5	2	2	4		30.3761	105.769	125.003		105.528	130.442	115.121	7.42599	1.38659	7.01907		112.2	113.1	104.6	116.9	11.7	13.9	8.1	4.6		83.8	85.1	93.3	74.8	5	7.7	4.9	6.5
Bupivacaine	Pharmaceutical	2180-92-9	3305	IS169	no	CCCC[NH+]1CCCCC1C(=O)Nc1c(C)cccc1C	C	3.5	4.5	NA	NA	288.22	all	13.95		0.5	2	3	6		27.859	67.6121	84.016		78.7895	89.3887	98.888	3.16479	1.07626	0.873647		131.9	161.4	103.8	102.9	4.3	32.5	3.5	6		92	93.1	90.3	93.7	1	2.3	1.6	2.8
Buprofezin	Pesticide	69327-76-0	3509	IS145	no	CC(C)N1C(SCN(C1=O)c1ccccc1)=NC(C)(C)C	N	3.9	3.9	8.95e-09	80	305.156	all	21.97		5	45	40	55		11.4463	49.4033	92.9999		66.0915	110.313	158.079	21.843	5.90901	15.8968		66	45.4	75.3	100.1	28.2	32.5	28.8	7.7		67.9	86.2	87.5	117.6	6.8	9.9	17.3	8.5
Bupropion	Pharmaceutical	34911-55-2	2803	IS022	no	CC([NH2+]C(C)(C)C)C(=O)c1cccc(Cl)c1	C	2	3.3	7.78e-15	328	239.108	all	13.48		1	60	70	100		1.71774	5.88684	8.99053		4.71083	8.6232	14.0467	38.9284	8.95678	3.81762		83.3	31.5	51.1	31.5	10.8	20.6	19.4	11.5		79.1	78	74.3	78.3	4	1.4	2.5	5.5
Candesartan	Pharmaceutical	139481-59-7	2804	IS030	yes	CCOc1nc2cccc(C([O-])=O)c2n1Cc1ccc(cc1)-c1ccccc1-c1nnn[n-]1	A	-0.1	4.5	NA	NA	440.16	all	18.7		5	15	30	75		39.5527	64.4684	65.8846		101.682	100.038	101.717	3.19257	3.66611	9.72658		129.6	183.1	104.2	99.4	4.8	42.2	4.4	6.8		96.9	97.3	90.7	92.5	1.6	3.8	2.1	3.1
Capecitabin	Pharmaceutical	154361-50-9	2845	IS032	no	CCCCCOC(=O)[N-]C1=NC(=O)N(C=C1F)C1OC(C)C(O)C1O	A	0.3	0.8	2.92e-19	410	359.149	all	17.66		0.5	2	3	8		22.7724	58.002	66.5689		50.3525	66.2085	73.0783	5.88768	14.1763	9.06117		127.5	151.5	107.9	100.8	5.5	28.7	5.2	6.5		93.3	93.1	90.8	96.3	2.4	3.6	3	3.6
Carbamazepin	Pharmaceutical	298-46-4	194	IS032	yes	NC(=O)N1c2ccccc2C=Cc2ccccc12	N	2.8	2.8	1.08e-10	180	236.095	all	17.55		0.5	1	3	7		47.8967	72.1583	73.9499		81.6497	85.4905	83.163	3.25868	6.07036	2.09242		125.4	169.3	104.1	98.2	6.4	32.9	2.7	7.3		99	97.8	93.5	93.2	1.4	2.4	3.7	3.1
Carbamazepin-10-11-dihydro-10-11-dihydroxy	Pharmaceutical-TP	58955-93-4	2701	IS021	no	NC(=O)N1c2ccccc2C(O)C(O)c2ccccc12	N	0.8	0.8	7.44e-16	349	270.1	all	15.32		5	20	35	65		26.0888	60.3281	79.5978		82.2373	78.2155	101.408	13.0067	4.25009	6.16116		110	167.4	97.7	93.4	10.2	34	4.3	5.6		95.2	97.5	94.2	96	2.4	4.7	4.7	4.2
Carbamazepin-10-11-epoxid	Pharmaceutical-TP	36507-30-9	916	IS031	yes	NC(=O)N1c2ccccc2C2OC2c2ccccc12	N	2	2	6.84e-13	272	252.09	all	15.74		1	2	6	15		47.7403	72.5385	78.4995		99.7507	104.099	103.955	4.53365	3.1276	3.83455		133.1	177.7	105.3	101.9	6.2	34.8	2.8	7.6		96.6	97.3	94.8	92.2	2.1	0.7	2.7	2
Carbendazim	Biocide	10605-21-7	278	IS033	yes	COC(=O)Nc1nc2ccccc2[nH]1	N	1.8	1.8	1.49e-12	259	191.07	all	10.8		0.5	1	3	7		40.1209	65.1775	71.1169		83.9583	90.7385	102.7	8.88967	12.516	7.41342		106.3	170.6	104.8	102.9	9.4	24.6	4.7	4.3		96.1	94.3	93.2	94.1	4.1	2	2.7	1.4
Carbetamid	Pesticide	16118-49-3	136	IS076	no	CCNC(=O)C(C)OC(=O)Nc1ccccc1	N	1.7	1.7	1.44e-10	176	236.116	all	16.52		5	70	100	200		7.27826	20.4637	31.0405		41.725	47.2559	56.6733	3.63283	0.628883	10.2559		130.8	204.8	117.5	100.7	3.1	29.6	6.7	10.2		94.2	100.5	94.9	88.7	0.4	9.1	2	0.4
Carbofuran	Pesticide	1563-66-2	3040	IS114	no	CNC(=O)Oc1cccc2CC(C)(C)Oc12	N	2.1	2.1	1.63e-09	112	221.105	all	16.99		0.5	2	2	7		21.577	86.0167	67.2479		63.9245	93.526	74.904	60.1509	5.8352	10.3955		115	173.6	83.9	96.7	9.3	39.6	6.8	5.1		91.7	91.3	94.7	93.5	1.5	2.2	2.3	1.9
Carisoprodol	Pharmaceutical	78-44-4	3327	IS038	no	CCCC(C)(COC(N)=O)COC(=O)NC(C)C	N	1.9	1.9	7.14e-10	132	260.174	all	18.15		0.5	1	2	5		36.3591	81.9955	100.978		68.3477	73.8517	81.649	3.78768	1.02836	2.92072		111.3	159	103.8	101.8	13.8	27.7	1.5	6.4		99.3	97.9	93.1	92.4	1	0.7	0.8	1.8
Cathine	Pharmaceutical	492-39-7	3335	IS049	no	CC([NH3+])C(O)c1ccccc1	C	-1.4	0.9	3.65e-18	393	151.1	all	9.27		0.5	2	3	5		26.6625	67.379	91.8122		93.0643	101.474	110.128	5.21854	3.69698	1.88227		139.8	187.3	104.5	96.1	5.7	32.5	3.5	7.5		75.1	70.2	68.1	77.6	4.6	5.3	1	8
Cefalexin	Pharmaceutical	15686-71-2	3014	IS073	no	CC1=C(N2C(SC1)C(NC(=O)C([NH3+])c1ccccc1)C2=O)C([O-])=O	Z	-2.3	-2.1	2.56e-24	450	347.094	all	20.2		50	NA	500	NA		NA	40.2649	NA		NA	71.59	NA	NA	28.9485	NA		109.8	NA	65.2	NA	12.7	NA	52.3	NA		NA	NA	NA	NA	NA	NA	NA	NA
Celiprolol	Pharmaceutical	56980-93-9	3015	IS155	no	CCN(CC)C(=O)Nc1ccc(OCC(O)C[NH2+]C(C)(C)C)c(c1)C(C)=O	C	-1.1	1.5	4.8e-28	466	379.247	all	13.02		0.1	0.4	0.6	1		24.1753	69.3311	68.0012		106.525	119.377	91.0413	2.60737	2.08423	3.72141		137.2	160.2	102.8	103	13.9	28.3	6.7	1.1		86.4	84.3	90.1	84.6	1.9	4.9	2.8	4.4
Cetirizin	Pharmaceutical	83881-51-0	2772	IS034	yes	[O-]C(=O)COCC[NH+]1CCN(CC1)C(c1ccccc1)c1ccc(Cl)cc1	Z	0.8	0.9	NA	NA	388.155	all	17.38		0.5	2	5	10		25.5121	39.3869	47.862		92.3212	94.6781	96.2777	3.61581	2.67042	4.75385		131.8	163.8	106.6	100.5	5.7	32.8	2.8	6.2		97.8	96.3	95.8	92.2	2.3	1.2	1.9	1.9
Chlorantraniliprole	Pesticide	500008-45-7	3480	IS064	no	CNC(=O)c1cc(C)cc(Cl)c1NC(=O)c1cc(Br)nn1-c1ncccc1Cl	N	4.9	4.9	1.37e-21	426	480.971	all	18.75		5	15	25	60		37.8774	79.4143	84.1232		71.4937	74.2653	83.4837	5.13485	2.2719	4.64184		116.1	194.2	104.1	102.1	10.4	21.7	7.2	4.4		97.8	96.5	97.1	91.3	3.3	2	1.4	2.2
Chlorfenvinphos	Pesticide	470-90-6	3041	IS083	no	CCOP(=O)(OCC)OC(=CCl)c1ccc(Cl)cc1Cl	N	4.3	4.3	5.17e-08	51	357.969	all	20.95		5	20	25	50		28.289	86.0578	104.538		96.3083	101.063	115.585	25.151	7.8989	2.88458		108.2	121.8	112.1	103.6	20.1	18.1	13.3	4.5		85.1	86.4	94.3	86.9	1.9	6.5	2.6	2.9
Chloridazon	Pesticide	1698-60-8	88	IS035	yes	NC1=C(Cl)C(=O)N(N=C1)c1ccccc1	N	1.1	1.1	6.54e-12	233	221.036	all	14.69		0.1	0.3	0.7	2		35.2184	53.5998	58.0012		80.7848	84.5393	88.834	2.92703	2.09645	3.67501		107.9	180.4	104.3	104.5	11.3	33	3.6	5.8		97.1	98.1	NA	96.1	1	1.9	NA	2.6
Chloridazon-desphenyl	Pesticide-TP	6339-19-1	698	IS036	yes	Nc1cn[nH+]c([O-])c1Cl	Z	-0.7	-0.2	NA	NA	145.004	all	7.56		10	30	85	200		31.1471	48.0751	54.0235		95.4347	98.2043	105.149	2.85335	6.10963	9.50554		113.8	NA	102.5	98.3	11.8	NA	6.3	5.7		58.5	67.9	70.2	72.3	6.9	7.7	2	1.8
Chloridazon-methyl-desphenyl	Pesticide-TP	17254-80-7	699	IS037	yes	CN1N=CC(N)=C(Cl)C1=O	N	-0.6	-0.6	2.79e-12	249	159.02	all	10.17		0.1	0.3	0.7	2		37.2564	57.8082	62.7766		85.168	85.9985	97.437	4.79068	13.0204	8.0046		115.1	198.5	99.2	104.1	9.8	34.4	6.8	2.2		91.5	101.5	97	100.6	1	0.7	0.7	0.7
Chlorothalonil-4-hydroxy-carboacidamide (=TP611968)	Pesticide-TP	n.a.	2893	IS151	no	[O-]C(=[NH2+])c1c([O-])c(Cl)c(Cl)c(C#N)c1Cl	Z	0.6	3.2	2.04e-22	435	263.926	all	16.795		0.5	3	4	10		19.165	51.6901	47.9911		230.207	197.532	126.351	8.08381	4.32547	12.4562		113.5	176.7	109	104.9	9.6	26	8.3	9.3		101	99.6	94.8	NA	3.3	6.9	1	NA
Chlorthalidon	Pharmaceutical	77-36-1	3134	IS051	no	NS(=O)(=O)c1cc(ccc1Cl)C1(O)NC(=O)c2ccccc12	N	1.6	1.6	6.09e-18	390	338.013	all	14.21		5	60	80	200		8.21225	24.2563	32.0076		49.2458	58.4539	63.9647	8.29601	51.5597	8.62188		135.8	208.5	98.1	104.1	15	29.4	11.4	6		94.1	NA	96.5	NA	3	NA	1.8	NA
Chlortoluron	Pesticide	15545-48-9	273	IS038	yes	CN(C)C(=O)Nc1ccc(C)c(Cl)c1	N	2.4	2.4	7.94e-10	128	212.072	all	18.23		1	2	5	10		51.973	82.8317	94.115		94.8952	88.6379	91.525	0.864345	2.33683	3.12474		112.4	180.4	107	101.8	10.7	31.8	4.8	7.5		98	101.1	93	94.8	0.8	1.4	2.8	1.1
Cilastatin	Pharmaceutical	82009-34-5	2555	IS045	no	CC1(C)CC1C(=O)NC(=CCCCCSCC([NH3+])C([O-])=O)C([O-])=O	Z	-3.7	-1.3	4.04e-28	467	358.156	all	13.61		5	25	40	100		21.1419	50.5802	38.9496		86.9348	96.2817	61.8147	3.72716	3.75797	6.95976		112.8	201.4	102.6	80.5	8.8	40.2	7.9	6.1		47.7	13.1	19.5	37	3.2	2.4	31.7	21.3
Ciprofloxacin	Pharmaceutical	85721-33-1	276	IS039	yes	[O-]C(=O)C1=CN(C2CC2)c2cc(N3CC[NH2+]CC3)c(F)cc2C1=O	Z	-0.8	-0.8	3.9e-26	463	331.133	all	11.67		50	100	200	400		48.1626	109.495	120.351		85.2742	93.6561	NA	8.15727	4.87773	NA		674	306.3	105	NA	76.5	31.8	6.5	NA		77.2	73.9	72.6	73.8	3.3	5.2	1.4	4.9
Citalopram	Pharmaceutical	59729-33-8	2901	IS040	yes	C[NH+](C)CCCC1(OCc2cc(ccc12)C#N)c1ccc(F)cc1	C	1.1	3.8	NA	NA	324.164	all	14.48		1	4	7	15		27.5199	56.1927	58.4831		93.6557	98.1671	97.2833	3.71465	4.72342	1.86502		134.8	162.8	104	100.4	4.5	33.3	3.3	5.4		94.1	96.1	92.4	93.9	2.3	0.9	1.5	2.2
Clarithromycin	Pharmaceutical	81103-11-9	191	IS041	yes	CCC1OC(=O)C(C)C(OC2CC(C)(OC)C(O)C(C)O2)C(C)C(OC2OC(C)CC(C2O)[NH+](C)C)C(C)(CC(C)C(=O)C(C)C(O)C1(C)O)OC	C	1.8	3.2	NA	NA	747.477	all	16.87		50	200	600	800		23.1095	34.5187	63.5171		97.7923	97.9725	100.015	5.08774	4.27222	8.97203		128.6	118	100.3	105.1	5.2	14	2.7	10.8		89.7	98.5	91	85.1	2	3.6	3.7	7
Clarithromycin-N-Oxide	Pharmaceutical-TP	118074-07-0	3443	IS121	no	CCC1OC(=O)C(C)C(OC2CC(C)(OC)C(O)C(C)O2)C(C)C(OC2OC(C)CC(C2O)[N+](C)(C)[O-])C(C)(CC(C)C(=O)C(C)C(O)C1(C)O)OC	Z	2.1	2.1	1.39e-36	477	763.472	all	17.3		10	45	95	200		21.5814	42.5818	52.681		612.198	91.5027	118.391	61.5668	12.0497	8.72224		148.9	139.2	103.3	95.9	13.1	15.7	7.1	4.5		91.1	85.3	96.6	93.9	4.9	1.5	12.1	25.2
Climbazol	Personal-care-product	38083-17-9	2739	IS042	yes	CC(C)(C)C(=O)C(Oc1ccc(Cl)cc1)n1ccnc1	N	4.3	4.3	2.86e-09	101	292.098	all	16.46		5	15	35	70		34.4277	54.8728	72.9087		95.7342	99.5052	99.062	3.66148	3.90341	2.53575		128.9	146.9	106.1	100.8	6	25.6	2.2	4.3		98.6	96.1	91.7	90.1	0.9	1.4	1.4	2.2
Clindamycin	Pharmaceutical	18323-44-9	657	IS069	no	CCCC1CC([NH+](C)C1)C(=O)NC(C(C)Cl)C1OC(SC)C(O)C(O)C1O	C	0.4	1	NA	NA	424.18	all	14.61		0.5	3	5	8		17.3354	44.1928	66.1869		44.9295	56.8616	68.8273	14.0899	11.9268	14.1892		123.7	121.3	100.3	73.2	5.9	17.5	9.5	9.1		90.1	94.8	90	78.7	2.4	4	2.8	4.1
Clofibric-acid	Pharmaceutical-TP	882-09-7	204	IS043	yes	CC(C)(Oc1ccc(Cl)cc1)C([O-])=O	A	-0.4	2.9	2.19e-08	61	214.04	all	19.315		1	5	15	30		19.4546	25.0541	34.0576		68.4898	81.6524	80.8013	2.99246	1.74108	1.97565		131.1	216.6	104.7	103	3	40.4	2.8	5.4		96.4	94.1	93.9	92.9	2.9	1.7	4.1	2.8
Clomazon	Pesticide	81777-89-1	139	IS142	no	CC1(C)CON(Cc2ccccc2Cl)C1=O	N	2.9	2.9	7.32e-10	130	239.071	all	19.015		0.1	0.3	0.4	0.8		35.7032	112.757	125.358		125.147	155.542	146.404	16.5176	2.75521	91.8877		78.4	89.3	80.3	78	11.7	33	6.1	8.4		NA	92.1	82.7	87.1	NA	2.5	9.5	5.9
Clopidogrel-Carboxylic-Acid	Pharmaceutical	144457-28-3	2854	IS044	no	[O-]C(=O)C([NH+]1CCc2sccc2C1)c1ccccc1Cl	Z	1.2	1.3	NA	NA	307.043	all	14.84		1	3	5	10		39.2099	84.3491	90.0068		95.15	100.626	102.539	3.27573	5.24714	3.22713		131	173	102.6	101.9	5.7	35.8	4	6.1		93.2	94	91.1	92.8	1.8	1.1	1.4	2.5
Cloquintocet-mexyl	Pesticide	99607-70-2	3812	IS071	no	CCCCCC(C)OC(=O)COc1ccc(Cl)c2cccnc12	N	4.8	4.8	2.78e-09	102	335.129	all	22.41		10	200	55	600		5.42429	71.656	16.9433		11.281	32.9095	12.0707	23.575	1.82514	3.95015		133.6	151.7	111.1	102.6	34	28.8	18.8	19.9		56.8	67.2	70.9	NA	13.2	9.4	3.4	NA
Clothianidin	Pesticide	210880-92-5	2933	IS045	yes	C[NH+]=C(NCc1cnc(Cl)s1)[N-][N+]([O-])=O	Z	-3.8	-0.5	NA	NA	249.009	all	13.82		0.5	4	8	15		13.0473	26.5541	37.1712		86.3517	91.1481	97.2967	2.25184	3.57479	6.49097		119.1	196.1	103.8	105.6	11.1	30	7.2	3.8		NA	95.6	NA	94.1	NA	1.4	NA	0.8
Clotrimazol	Pharmaceutical	23593-75-1	329	IS046	yes	Clc1ccccc1C(c1ccccc1)(c1ccccc1)n1ccnc1	N	5.7	5.8	3.12e-08	56	344.108	all	16.65		10	45	100	100		23.2513	40.4138	71.5764		86.7327	96.8004	95.8483	3.83054	1.16154	4.92308		120.1	149.1	111.2	109.9	11.2	23.6	8.2	10.9		93.4	90.3	85.9	90.1	0.5	3.1	4.5	1.1
Clozapin	Pharmaceutical	5786-21-0	2841	IS047	yes	C[NH+]1CCN(CC1)C1=Nc2cc(Cl)ccc2Nc2ccccc12	C	2.9	3.4	NA	NA	326.13	all	14.37		5	30	55	100		16.8153	35.7829	46.5975		114.778	118.224	128.779	2.83155	3.6729	2.9486		134.1	143	102.2	98	7.3	29.3	4.1	3.9		98.4	93.4	88.4	97	2.4	2.4	2.7	7.4
Cocaine	Illicit-drug	50-36-2	2817	IS048	yes	COC(=O)C1C2CCC(CC1OC(=O)c1ccccc1)[NH+]2C	C	0.4	2.3	NA	NA	303.147	all	12.19		1	7	8	45		13.3648	49.2224	22.2031		107.109	98.4781	102.634	14.2082	1.92222	9.45667		129.1	115.6	71.1	62.2	5.4	35.6	1	6.5		97.2	96.4	93.8	94.5	0.9	1	1.9	1.5
Codein	Illicit-drug	76-57-3	2780	IS049	yes	COc1ccc2CC3C4C=CC(O)C5Oc1c2C45CC[NH+]3C	C	-0.8	1.3	NA	NA	299.152	all	9.16		0.5	2	3	7		32.5097	58.8785	72.7298		95.7835	99.8656	102.442	3.15689	2.69695	3.53897		136.2	176.4	104.1	101.7	5.1	36.1	1.7	6.2		90.2	92.6	91.7	93	1.2	2.4	1.7	1.7
Coffein	Others	58-08-2	303	IS050	yes	CN1c2ncn(C)c2C(=O)N(C)C1=O	N	-0.5	-0.5	3.58e-11	200	194.08	all	12.5		5	20	40	85		28.0921	49.0587	59.5743		116.66	117.231	NA	1.17633	21.0862	NA		129.7	178.3	99.7	NA	5.6	37.8	1.9	NA		96.4	NA	94.5	NA	3.6	NA	1.9	NA
Corticosteron	Pharmaceutical	50-22-6	3198	IS109	no	CC12CC(O)C3C(CCC4=CC(=O)CCC34C)C1CCC2C(=O)CO	N	2	2	3.7e-10	149	346.214	all	19		0.5	1	2	4		38.874	102.394	122.825		84.3458	89.8732	98.083	3.43138	2.87421	5.08258		133.6	170	111.3	55.6	5.6	34.1	3.8	8.7		87.8	71.9	71.8	89.1	6.3	5.4	5.2	8
Cortison	Pharmaceutical	53-06-5	3199	IS032	no	CC12CC(=O)C3C(CCC4=CC(=O)CCC34C)C1CCC2(O)C(=O)CO	N	1.7	1.7	6.03e-10	136	360.194	all	17.47		5	15	30	60		31.1487	66.915	81.6034		64.1317	78.9424	92.9967	6.31263	1.54051	1.12961		131.4	167.7	99.8	54.6	4.3	33.2	4.2	9.9		74.9	75.6	74.8	95.2	7.8	3	2.7	6.6
Cotinine	Pharmaceutical	486-56-6	3282	IS078	no	CN1C(CCC1=O)c1cccnc1	N	0.2	0.2	3.33e-12	246	176.095	all	6.11		5	15	35	NA		34.7713	56.0135	NA		109.491	98.5531	NA	7.77405	0.766944	NA		172.7	172.7	100.3	NA	13.1	30.1	7.2	NA		108.6	134.9	111.9	NA	5.7	14.1	5.8	NA
Crotamiton	Pharmaceutical	483-63-6	3200	IS018	no	CCN(C(=O)C=CC)c1ccccc1C	N	3.1	3.1	1.53e-07	33	203.131	all	19.34		0.5	0.9	1	2		54.427	174.681	236.795		169.1	221.339	259.714	40.1482	27.5367	25.9987		68.8	53.6	59.5	70.2	9.1	36.4	11.9	11		78.6	70.5	75.3	91.5	26.6	11.6	12.6	16.8
Crotethamide	Pharmaceutical	6168-76-9	3187	IS106	no	CCC(N(CC)C(=O)C=CC)C(=O)N(C)C	N	1.1	1.1	2.41e-09	106	226.168	all	15.94		5	8	10	30		66.54	163.622	159.072		235.614	224.101	198.589	9.61194	1.24858	7.68567		129.4	161.8	97.5	94.6	8	37	12.4	11.8		106	94.6	86.1	121.1	6.9	1.2	3.1	11.2
Cyazofamid	Pesticide	120116-88-3	3546	IS068	no	CN(C)S(=O)(=O)n1c(nc(Cl)c1-c1ccc(C)cc1)C#N	N	1.8	1.8	5.29e-12	237	324.045	all	20.34		1	3	4	8		36.2089	110.244	121.389		123.302	146.985	129.467	4.12143	0.753137	4.79922		90.7	136.1	99.5	103.8	8.4	17.9	8	5.6		66.4	64.6	58	63.2	4.8	7.3	10.8	20
Cyclamat	Others	100-88-9	2813	IS051	yes	[O-]S(=O)(=O)NC1CCCCC1	A	-1.8	0.6	1.7e-08	65	179.062	all	14.32		0.5	3	5	10		19.5858	37.2297	46.5522		86.7068	87.2163	NA	2.84795	8.64413	NA		135.2	193.1	103.8	NA	2.7	39.6	2.7	NA		95.8	NA	29	NA	1.2	NA	3.6	NA
Cyclophosphamid	Pharmaceutical	50-18-0	2579	IS052	yes	ClCCN(CCCl)P1(=O)NCCCO1	N	0.1	0.1	1.36e-11	221	260.025	all	16.09		1	2	6	15		46.1227	71.4926	77.8516		95.2553	96.2252	97.273	2.08137	2.76191	1.04228		131.7	176.9	104	100.4	4.6	34.4	2.8	7.2		98.1	96.4	93.9	94.5	1.7	1.2	2.5	3.6
Cycloxydim	Pesticide	101205-02-1	3045	IS158	no	CCCC(NOCC)=C1C(=O)CC(CC1=O)C1CCCSC1	N	3.1	3.1	4.78e-14	308	325.171	all	22.27		0.1	0.1	0.2	0.8		71.5611	181.942	123.589		274.449	316.854	155.639	6.94433	1.75252	5.84844		103.3	145.6	87.3	76.6	6.7	38.2	7.6	7.9		73.9	78.4	76.3	92.2	15.6	3.2	8.2	4.8
Cycluron	Pesticide	2163-69-1	3189	IS064	no	CN(C)C(=O)NC1CCCCCCC1	N	2	2	1.24e-08	70	198.173	all	18.81		1	2	3	7		46.4977	131.744	145.181		91.5923	120.492	140.239	12.8929	7.01286	6.42388		112.5	199.5	92.5	106.1	12.9	30.1	7.8	4.3		91.4	91.2	89.2	94.2	4	1.9	1.9	3.3
Cyflufenamid	Pesticide	180409-60-3	3481	IS145	no	Fc1ccc(c(C(NC(=O)Cc2ccccc2)=NOCC2CC2)c1F)C(F)(F)F	N	5	5	3.76e-11	197	412.121	all	20.93		5	15	15	30		35.0845	149.938	175.017		203.024	154.534	103.675	15.1746	5.40574	7.6368		127.9	119.8	95.4	117	15.7	38.6	10.5	7.4		91.9	106.4	106.3	84.3	5.7	17	4.4	24.2
Cymoxanil	Pesticide	57966-95-7	112	IS017	no	CCNC(=O)NC(=O)C(=NOC)C#N	N	0.1	0.1	3.31e-10	151	198.075	all	15.18		5	200	400	100		2.0532	5.29663	35.0101		8.3535	8.51547	60.333	7.36448	15.4906	9.05694		98.9	176.3	53.4	69.8	10.9	32.4	13.5	12.1		98.4	83.5	87.9	114.9	2.7	3.2	7.1	33.6
Cyproconazol	Pesticide	94361-06-5	86	IS068	no	CC(C1CC1)C(O)(Cn1cncn1)c1ccc(Cl)cc1	N	2.8	2.8	1.72e-10	172	291.114	all	20.11		0.1	0.3	0.6	1		29.9795	65.4111	81.8414		101.599	88.0885	88.1903	28.9618	2.16478	4.804		107.7	154.9	92.9	95.8	13	32.3	6.4	7.9		99.4	88.2	87.6	93.5	14.9	1.2	6.2	3.5
Cyprodinil	Pesticide	121552-61-2	148	IS053	yes	Cc1cc(nc(Nc2ccccc2)n1)C1CC1	N	3.2	3.2	1.91e-06	16	225.127	all	19.75		0.5	2	3	7		31.1705	67.8606	72.849		88.4935	107.974	113.151	10.5298	5.99397	15.7316		84.3	95.2	86.9	88.2	9.4	23.9	3.9	8.9		100	93.8	92.5	89.9	0.6	1.5	1.1	2.7
Cyromazin	Biocide	66215-27-8	2984	IS115	no	Nc1nc(N)[nH+]c(NC2CC2)n1	C	-1.1	0.2	NA	NA	166.097	all	7.27		0.1	0.3	0.6	1		32.8803	65.1032	91.1968		117.474	96.1083	101.684	5.23263	5.91406	3.8949		141.8	192.9	101.4	103.6	13.4	31.4	4.8	3.1		83.7	NA	88.1	91.5	3	NA	3.9	0.8
Cytarabin	Pharmaceutical	147-94-4	2672	IS021	no	NC1=NC(=O)N(C=C1)C1OC(CO)C(O)C1O	N	-2.8	-2.8	1.57e-19	411	243.085	all	15.61		50	100	200	500		35.5294	130.001	98.4462		118.47	80.5823	43.814	9.06182	23.3396	20.1351		124.6	175.2	89.3	NA	24.7	64.4	28.4	NA		103.3	111.5	104	64.6	4	11.7	13	35.2
D617	Pharmaceutical-TP	34245-14-2	2637	IS074	no	C[NH2+]CCCC(C#N)(C(C)C)c1ccc(OC)c(OC)c1	C	-0.1	3	8.16e-19	403	290.199	all	14.03		0.5	2	3	7		28.21	61.3551	70.5141		95.8105	94.3949	84.127	9.94834	1.36769	10.6907		130.2	158.3	100.9	100.1	8	30.3	2.7	7.8		89.5	84.5	86.9	81.5	1.6	5.8	1.8	3.1
Darunavir	Pharmaceutical	206361-99-1	3016	IS054	yes	CC(C)CN(CC(O)C(Cc1ccccc1)NC(=O)OC1COC2OCCC12)S(=O)(=O)c1ccc(N)cc1	N	2.8	2.8	5.39e-25	454	547.235	all	17.96		5	25	50	80		20.9028	40.5035	61.3027		106.224	108.823	109.175	4.00197	6.78558	5.88325		135.8	161.4	101	99.7	13.3	33.5	6.5	3.3		94.9	97.1	87.7	85.5	4.5	4.2	4.9	3.9
Deprenyl-N-Oxide	Pharmaceutical-TP	366462-61-5	3461	IS050	no	CC(Cc1ccccc1)[N+](C)([O-])CC#C	Z	1.7	1.7	9.1e-14	298	203.131	all	12.25		1	2	4	9		46.9103	102.585	111.739		192.992	176.09	157.274	3.68724	3.11325	0.970452		142.5	184.9	102.3	105.6	13.4	33.1	6.9	3.6		68.6	71.5	70.5	77.3	3.8	4.3	4.9	0.6
Desmedipham D	Pesticide	13684-56-5	144	IS104	no	CCOC(=O)Nc1cccc(OC(=O)Nc2ccccc2)c1	N	3.7	3.7	6.88e-11	187	300.111	all (average)	18.62		1000	NA	NA	NA		NA	NA	NA		NA	NA	NA	NA	NA	NA		64.3	NA	NA	NA	18.5	NA	NA	NA		90.8	116.9	105.8	76.2	25.9	12	3.6	9.1
Dexamethason	Pharmaceutical	50-02-2	2612	IS030	no	CC1CC2C3CCC4=CC(=O)C=CC4(C)C3(F)C(O)CC2(C)C1(O)C(=O)CO	N	1.7	1.7	7.15e-08	45	392.2	all	18.69		5	10	20	40		49.8359	100.928	129.731		142.686	120.436	153.759	17.8758	2.44276	7.41476		131.6	160.3	106.2	105.1	5.6	29.3	3	5.3		92.3	86.2	91.2	94	8.5	8.3	3.4	2.3
Dextromethorphan	Pharmaceutical	125-71-3	2824	IS069	no	COc1ccc2CC3C4CCCCC4(CC[NH+]3C)c2c1	C	0.7	3.5	NA	NA	271.194	all	14.52		0.5	2	2	7		25.4302	84.1916	76.7781		77.2467	100.818	74.474	7.5074	3.52948	12.4952		128.8	142.5	101.5	106.9	3.4	36.3	6.5	9.3		86.8	94.5	93.4	77.6	2.6	4.5	2.4	12.3
Diatrizoate (=Amidotrizoic-acid)	Xray-contrast-media	117-96-4	239	IS055	yes	CC(=O)Nc1c(I)c(NC(C)=O)c(I)c(C([O-])=O)c1I	A	-0.6	2.9	2.81e-18	395	613.77	all	10.01		50	100	500	900		38.1649	40.5055	55.3829		98.6313	199.635	109.235	10.7873	69.2581	12.1918		121.5	169.9	100.2	102.4	15.1	27.9	6	5.4		69	74.5	73.8	65.1	8.6	2.4	3	16.2
Diazepam	Illicit-drug	439-14-5	2626	IS056	yes	CN1c2ccc(Cl)cc2C(=NCC1=O)c1ccccc1	N	3.1	3.1	3.64e-09	93	284.072	all	19.46		5	10	35	90		40.6349	60.2876	56.7514		106.915	109.485	109.467	5.28577	2.21557	0.785792		129.3	174.8	105.2	99.2	8.6	34.9	3	7.9		97.6	94.9	93.6	95.7	1.4	3.8	2.4	0.9
Diazinon	Pesticide	333-41-5	293	IS057	yes	CCOP(=S)(OCC)Oc1cc(C)nc(n1)C(C)C	N	4.2	4.2	8.73e-08	42	304.101	all	21.06		5	100	40	15		5.08997	52.7248	318.64		36.1838	84.6084	118.226	24.0266	6.35682	0.608999		5.1	3.4	27.1	18.9	13.7	48.5	5	11.2		77.6	86.9	80.5	82.8	2.2	4.7	3	8.2
Diazoxon	Pesticide-TP	962-58-3	2705	IS090	no	CCOP(=O)(OCC)Oc1cc(C)nc(n1)C(C)C	N	3.4	3.4	1.89e-10	168	288.124	all	18.77		0.5	1	2	4		38.3967	112.639	123.583		111.002	187.861	188.887	25.2297	2.12313	6.94779		61.5	113.3	85.6	95.3	11.1	16.4	6.2	3.6		NA	NA	NA	NA	NA	NA	NA	NA
Dibucaine	Pharmaceutical	85-79-0	3294	IS075	no	CCCCOc1cc(C(=O)NCC[NH+](CC)CC)c2ccccc2n1	C	1.7	3.7	NA	NA	343.226	all	16.2		1	6	8	NA		17.1621	50.3966	NA		169.137	93.9631	NA	38.5399	10.7568	NA		137.1	154.9	92	136.2	13.2	14	21.4	20.4		99.8	81.6	93	172.3	10.9	10.3	6.1	57.4
Dicamba	Pesticide	1918-00-9	275	IS058	yes	COc1c(Cl)ccc(Cl)c1C([O-])=O	A	-0.8	2.7	3.52e-09	95	219.969	all	19.26		5	15	35	80		37.8505	56.3734	62.1871		92.4757	99.1016	104.455	4.34634	3.72606	6.78825		111.4	183.5	103.5	105.5	12.8	30.8	2.4	7.4		95.6	94	93.5	91.2	1.4	3.3	2.8	3
Dichlorprop	Pesticide	120-36-5	270	IS059	yes	CC(Oc1ccc(Cl)cc1Cl)C([O-])=O	A	-0.3	3.1	1.22e-08	71	233.985	all	20.12		0.5	2	4	15		32.7801	49.7662	29.918		88.0898	91.54	79.298	3.25581	3.13239	10.7011		110.2	177.6	104.3	99.8	11.8	31.3	3	9.2		97.8	95.4	NA	87.9	1.7	2.5	NA	2.4
Dichlorvos	Pesticide	62-73-7	3047	IS130	no	COP(=O)(OC)OC=C(Cl)Cl	N	1.4	1.4	8.58e-07	20	219.946	all	16.83		5	15	15	35		29.3165	152.298	151.177		112.237	287.044	711.494	11.8304	10.3939	30.9017		16.9	18.7	34.5	39.6	16.6	63.3	10	21.5		63.4	47.3	60	87.4	13.6	7.2	11.1	8.4
Diclofenac	Pharmaceutical	15307-86-5	201	IS060	yes	[O-]C(=O)Cc1ccccc1Nc1c(Cl)cccc1Cl	A	1.4	4.3	4.73e-12	240	295.017	all	20.76		5	10	30	65		43.3003	71.6791	79.5881		NA	NA	103.939	NA	NA	1.18194		130.7	NA	NA	98.5	3.6	NA	NA	9.7		102.1	NA	NA	NA	3.3	NA	NA	NA
Didanosin	Pharmaceutical	69655-05-6	3135	IS008	no	OCC1CCC(O1)n1cnc2c1[N-]C=[NH+]C2=O	Z	-0.7	-0.4	NA	NA	236.091	all	9.79		10	NA	300	NA		NA	13.8277	NA		NA	32.0693	NA	NA	14.5947	NA		128.4	NA	84.9	NA	15.3	NA	15.4	NA		106.7	85.1	83.5	102.5	5	4.9	10	2.7
Dienogest	Pharmaceutical	65928-58-7	3284	IS160	no	CC12CCC3=C4CCC(=O)C=C4CCC3C1CCC2(O)CC#N	N	2.3	2.3	1.46e-12	260	311.188	all	18.14		1	3	4	9		38.9394	92.8434	108.587		131.987	120.855	127.778	17.4652	6.47276	6.33626		103.7	159.4	97.4	92.2	11.2	32.9	6.1	5.9		97.4	81.6	79	87	20.3	6.2	5.2	8
Diethofencarb	Pesticide	87130-20-9	3517	IS028	no	CCOc1ccc(NC(=O)OC(C)C)cc1OCC	N	3	3	2.37e-10	162	267.147	all	19.25		0.5	2	2	4		32.3561	80.4222	122.12		61.0088	72.1168	101.349	9.90862	4.12441	2.15499		110.5	127	104.4	106.1	8.7	20.8	5.4	2.8		98.1	103	95.6	93.8	4.5	2.2	3.8	2.1
Difenoconazol	Pesticide	119446-68-3	2934	IS145	no	CC1COC(Cn2cncn2)(O1)c1ccc(Oc2ccc(Cl)cc2)cc1Cl	N	4.9	4.9	1.69e-11	215	405.065	all	21.38		0.5	2	2	4		30.3546	109.994	115.836		175.313	102.188	68.578	36.5919	4.87607	9.09701		150.5	140.6	100.4	126.2	12.9	40.4	13.5	8.5		90.2	100.5	101.8	70.9	2.5	11.8	5.1	40.8
Diflubenzuron	Pesticide	35367-38-5	3518	IS059	no	Fc1cccc(F)c1C(=O)NC(=O)Nc1ccc(Cl)cc1	N	3.6	3.6	1.19e-11	223	310.032	all	20.54		0.5	6	8	25		8.80026	25.5111	18.2783		31.938	40.9968	50.3107	8.10941	6.0926	24.6548		100	145.4	112	147.1	7.5	18.1	10	17.4		100.6	137.6	113.5	67.9	25.8	19.1	9.4	29.5
Diflufenican	Pesticide	83164-33-4	116	IS061	yes	Fc1ccc(NC(=O)c2cccnc2Oc2cccc(c2)C(F)(F)F)c(F)c1	N	5.1	5.1	3.77e-12	245	394.074	all	21.41		1	4	5	10		27.0339	76.1693	85.9357		92.935	98.0549	107.799	4.27974	3.77205	3.53612		116.1	153.4	105.8	101.3	10.6	27.2	3.4	8.3		96.6	92.4	88	87.2	3.8	5	5.4	5.5
Dihydrocodeine	Illicit-drug	125-28-0	3333	IS139	no	COc1ccc2CC3C4CCC(O)C5Oc1c2C45CC[NH+]3C	C	-0.8	1.5	NA	NA	301.168	all	9.1		0.5	2	3	6		27.4324	60.2979	78.6809		97.3187	93.8787	102.321	11.0804	3.97315	3.85798		116.2	173.6	108.4	100.1	13.6	32.3	2.1	6.4		98.5	106.9	94.1	97.7	1.6	1.1	2.7	3
Diltiazem	Pharmaceutical	42399-41-7	3017	IS021	no	COc1ccc(cc1)C1Sc2ccccc2N(CC[NH+](C)C)C(=O)C1OC(C)=O	C	1.5	2.7	NA	NA	414.161	all	15.12		0.5	4	4	9		13.9931	53.2959	54.4142		38.6703	65.9945	63.0093	39.6851	19.9121	5.34309		111.8	126.1	90.5	94.2	9.7	19.8	11.9	7.4		89	95.6	91.9	144.5	1.3	0.3	4.4	99.6
Dimefuron	Pesticide	34205-21-5	3166	IS109	no	CN(C)C(=O)Nc1ccc(N2N=C(OC2=O)C(C)(C)C)c(Cl)c1	N	3.4	3.4	7.51e-14	303	338.115	all	18.86		5	10	20	40		45.2615	99.9521	118.864		98.9288	89.0777	96.043	3.5055	4.49824	1.38123		141.2	177.7	107.6	103.4	14.9	30.6	5.8	3.2		103.3	98.3	100.3	92	4.2	4	2.5	1.5
Dimethachlor	Pesticide	50563-36-5	707	IS064	no	COCCN(C(=O)CCl)c1c(C)cccc1C	N	2.6	2.6	8.43e-10	125	255.103	all	18.81		1	2	3	9		47.2548	116.856	110.208		94.1192	107.312	106.546	14.5641	0.739309	5.20107		110.7	167.4	94.3	97.7	11.1	39	5.3	7		93	89.9	89.6	95.7	4	2.7	2.5	4.5
Dimethachlor-ESA	Pesticide-TP	n.a.	2535	IS100	no	COCCN(C(=O)CS([O-])(=O)=O)c1c(C)cccc1C	A	-1.1	1.3	4.09e-16	354	301.098	all	19.9		10	45	75	200		23.2018	53.3442	56.7405		101.736	111.74	134.885	5.65323	4.38551	19.5305		121	188.5	104.4	109.1	10	31	7	6.3		95.5	101.7	101.7	84.4	3.8	2.5	1.1	5.9
Dimethachlor-OXA	Pesticide-TP	1086384-49-7	2536	IS136	no	COCCN(C(=O)C([O-])=O)c1c(C)cccc1C	A	-1.4	2	1.05e-13	292	251.116	all	18.22		5	40	55	100		12.1389	35.2935	42.7319		108.537	124.281	97.4787	3.04036	1.42842	6.80575		142.9	185	108.6	106.9	14.2	30.3	10.6	5.4		96.8	88	92.8	87.9	2.3	3	5.1	5.8
Dimethenamid	Pesticide	87674-68-8	254	IS062	yes	COCC(C)N(C(=O)CCl)c1c(C)csc1C	N	2.9	2.9	6.08e-10	135	275.075	all	19.58		1	2	4	10		42.3636	88.9371	94.5313		93.7985	97.1732	105.82	3.23905	2.41529	4.30657		100.6	138.4	96	92.1	13.5	29.4	4	7		94.4	92.8	91.7	92.1	0.9	1	2.8	2.6
Dimethenamid-OXA	Pesticide-TP	380412-59-9	259	IS100	no	COCC(C)N(C(=O)C([O-])=O)c1c(C)csc1C	A	-1	2.3	7.6e-14	301	271.088	all	19.825		5	35	55	100		14.6772	37.8847	38.5105		69.3752	74.9255	84.8113	3.67869	4.32515	17.0223		118.5	196.7	104.8	108.5	9.6	25.5	6.6	10.5		96.4	99	NA	86.6	2.4	1.2	NA	5.7
Dimethoat	Pesticide	60-51-5	2761	IS063	yes	CNC(=O)CSP(=S)(OC)OC	N	0.3	0.3	2.11e-11	211	229	all	14.45		5	10	25	60		45.2724	76.6973	81.8554		97.3475	99.9265	104.658	2.96695	4.62356	5.52841		113.4	176.2	102.2	102.7	10.8	28.9	5.1	3.1		93.4	90.7	93	92.3	0.9	3	0.4	1.5
Dimethomorph	Pesticide	110488-70-5	2944	IS062	no	COc1ccc(cc1OC)C(=CC(=O)N1CCOCC1)c1ccc(Cl)cc1	N	3.3	3.3	1.01e-15	347	387.124	all	19.53		5	10	20	45		51.016	91.4227	107.234		109.45	87.3491	100.693	26.6787	2.84418	2.11344		142.7	155.5	115.7	95.7	24.4	16.9	11.4	5.3		98.4	81.4	81.4	91.4	15.8	19.2	21.4	0.8
Dimethyl-5-Sulfoisophthalate	Industrial-chemical	3965-55-7	3846	IS076	no	COC(=O)c1cc(cc(c1)S([O-])(=O)=O)C(=O)OC	A	-1.2	1.2	1.04e-13	293	274.015	all	16.15		0.5	4	4	15		14.0755	52.6533	34.2492		84.4548	139.46	75.0777	24.8244	6.21876	48.0448		134.4	170.8	107.6	90.7	16.8	27.9	9.1	9.5		96	92.9	96.6	15.6	2.6	4.6	2	116.9
Dimethylditetradecylammonium (=ATMAC-18)	Biocide	20256-58-0	2913	IS061	no	CCCCCCCCCCCCCC[N+](C)(C)CCCCCCCCCCCCCC	C	7.6	7.6	4.17e-10	144	438.503	only AR-VEC/SPE	21.59																		234.4	NA	118.8	4.7	76.5	NA	31.1	53.2		NA	NA	55.3	38.7	NA	NA	23.9	80
Dinoseb	Pesticide	88-85-7	257	IS073	no	CCC(C)c1cc(cc(c1[O-])[N+]([O-])=O)[N+]([O-])=O	Z	1.5	3.2	7.13e-08	46	240.075	all	21.46		5	80	55	100		6.19898	35.0037	38.2858		44.1802	40.5293	98.15	33.464	10.7868	9.69183		118.1	172.3	94.2	91.8	13.1	35.9	5.6	4.5		102.6	82.6	89.1	122.6	22.3	9.2	3.6	15.4
Diphenhydramine	Pharmaceutical	58-73-1	3352	IS069	no	C[NH+](C)CCOC(c1ccccc1)c1ccccc1	C	1.8	3.7	NA	NA	255.162	all	14.58		0.5	2	3	7		23.8221	73.3263	72.1792		66.8792	84.7453	63.4443	16.1643	2.40986	8.39617		127.1	146.9	103.7	103.4	6.6	32.2	11.4	7.8		88.9	97	91.1	77.8	5.7	4.2	3.2	9
Dipropylmalonic-acid	Others	1636-27-7	3847	IS114	no	CCCC(CCC)(C(O)=O)C([O-])=O	A	-1.1	2.5	2.23e-11	208	188.105	all	18.165		5	25	30	70		20.7072	64.8919	71.9576		212.784	231.024	181.859	2.9728	4.65158	7.25617		112.6	198.9	103.4	108.9	10.6	23.5	7.6	7.6		94.4	88.7	94.7	87.9	4.1	6.6	5.6	1.8
Disopyramide	Pharmaceutical	3737-09-5	3855	IS112	no	CC(C)[NH+](CCC(C(N)=O)(c1ccccc1)c1ccccn1)C(C)C	C	0.3	3.5	NA	NA	339.231	all	12.16		1	4	5	9		23.0957	81.0911	107.67		67.113	96.546	108.499	2.00781	0.542283	1.21622		124.2	157.7	98.1	105.5	16.2	29.9	6.2	1.8		90	94.4	92	103.8	1.5	1.4	1.4	2.6
Diuron	Biocide	330-54-1	292	IS064	yes	CN(C)C(=O)Nc1ccc(Cl)c(Cl)c1	N	2.5	2.5	5.33e-10	138	232.017	all	18.8		1	2	5	15		46.7152	80.46	79.7545		96.4183	100.051	115.84	2.58021	9.25677	15.9709		114	175.3	109.2	103	12.6	32	2.6	7		97.7	98.5	92.1	94.1	2.5	3.1	1	1.8
Diuron-desdimethyl (=1-(3-4-Dichlorophenyl)urea)	Biocide-TP	n.a.	289	IS054	no	NC(=O)Nc1ccc(Cl)c(Cl)c1	N	2.1	2.1	1.11e-10	179	203.986	all	18		5	15	20	45		28.8899	90.0918	109.918		148.07	126.092	100.857	10.2073	16.9154	1.39385		136	182.5	101.1	101.5	13.7	33.8	7.6	2.8		98.3	100.3	96.4	94.9	10.6	7.1	1.9	7
Diuron-desmonomethyl (=DCPMU)	Biocide-TP	3567-62-2	294	IS104	no	CNC(=O)Nc1ccc(Cl)c(Cl)c1	N	2.3	2.3	2.43e-10	161	218.001	all	18.61		5	15	25	55		35.6422	85.3357	87.1455		65.7736	75.0456	77.58	15.5913	7.21506	8.59116		120.3	168.3	104.7	106.3	8.2	21.8	6.6	4.7		99.4	112.2	102.2	86.1	6.9	3.3	1.1	5
D-Lactitol	Pharmaceutical	585-86-4	3834	IS006	no	OCC(O)C(O)C(OC1OC(CO)C(O)C(O)C1O)C(O)CO	N	-5.5	-5.5	4.2e-21	420	344.132	all	2.76		50	NA	NA	NA		NA	NA	NA		NA	NA	NA	NA	NA	NA		133.7	NA	NA	NA	13.4	NA	NA	NA		NA	NA	NA	NA	NA	NA	NA	NA
DMSA (=N-N-Dimethylaminosulfanilid)	Pesticide-TP	4710-17-2	296	IS106	no	CN(C)S(=O)(=O)Nc1ccccc1	N	0.3	0.3	8.5e-08	43	200.062	all	15.95		1	NA	NA	NA		NA	NA	NA		98.2362	95.3775	114.799	12.2572	11.0113	28.0504		133	180.4	100	95.6	12.8	31.8	8.5	5.8		100.2	95.5	89.9	136.1	1.4	2.1	2	11.8
Dodecyltrimethylammonium	Biocide	10182-91-9	2907	IS142	no	CCCCCCCCCCCC[N+](C)(C)C	C	0.9	0.9	5.94e-12	235	228.269	all	17.925		50	400	500	3500		11.9846	38.7966	14.1732		43.441	85.2992	81.754	6.44404	10.4003	12.1295		110.5	81.9	99.1	NA	28.8	29.5	31.9	NA		84.2	113.9	69.5	33.9	15.1	24.6	4.6	105.5
Dopamine	Others	51-61-6	3299	IS102	no	[NH3+]CCc1ccc(O)c(O)c1	C	-1.8	0	8.15e-22	430	153.079	all	4.36		100	NA	NA	NA		NA	NA	NA		NA	NA	NA	NA	NA	NA		57.7	NA	NA	NA	61.4	NA	NA	NA		23.9	NA	NA	NA	9.2	NA	NA	NA
Doxazosin	Pharmaceutical	74191-85-8	3293	IS021	no	COc1cc2[nH+]c(nc(N)c2cc1OC)N1CCN(CC1)C(=O)C1COc2ccccc2O1	C	1.7	2.1	NA	NA	451.186	all	15.28		5	30	45	80		16.3202	46.2644	64.3494		49.1423	65.0992	84.8367	9.32253	0.546389	3.56645		107.1	131	107	107	9.3	22.2	4.9	6.7		92.5	114.5	108.4	56.7	19.8	12.1	18.9	56.6
Doxorubicin	Pharmaceutical	23214-92-8	3856	IS042	no	COc1cccc2C(=O)c3c(O)c4CC(O)(CC(OC5CC([NH3+])C(O)C(C)O5)c4c(O)c3C(=O)c12)C(=O)CO	C	-0.2	0.5	2.06e-30	470	543.174	all	15.795		50	900	1400	5600		5.38912	14.409	8.89188		22.8353	40.8376	58.4377	0.880215	5.87182	0.845279		102.4	83.1	38.8	45.5	10.7	47.7	12.5	15		40.5	19.3	28.1	53.3	51.8	11.9	30.4	31.1
Doxorubicinol	Pharmaceutical-TP	54193-28-1	3857	IS021	no	COc1cccc2C(=O)c3c(O)c4CC(O)(CC(OC5CC([NH3+])C(O)C(C)O5)c4c(O)c3C(=O)c12)C(O)CO	C	-1	0	1.09e-35	476	545.19	all	15.175		50	300	1000	1800		14.9893	20.5833	27.1261		50.2757	49.0221	83.6467	2.968	0.594109	5.94764		104.6	117.9	60.8	65.4	9.2	25.5	5	7.3		70.4	75.4	73.7	79.4	3.7	2.5	5.8	7.2
Doxylamine	Pharmaceutical	469-21-6	3018	IS094	no	C[NH+](C)CCOC(C)(c1ccccc1)c1ccccn1	C	1.1	3	NA	NA	270.173	all	10.76		50	300	200	500		17.0369	97.726	100.321		54.7388	122.087	85.6823	17.6716	4.08977	5.92433		147.8	112.4	119.5	108.6	41.3	31.6	20.8	7		84.3	91.3	94.8	85	4	1.6	3.4	1.2
Dronedaron	Pharmaceutical	141626-36-0	2855	IS099	no	CCCC[NH+](CCCC)CCCOc1ccc(cc1)C(=O)c1c(CCCC)oc2ccc(NS(C)(=O)=O)cc12	C	3.6	5.3	NA	NA	556.297	all	17.47		1	NA	55	15		NA	7.49441	65.6704		NA	68.382	108.737	NA	24.8462	30.5898		112.3	40.3	44.9	101.3	22.6	72.5	39.8	10.7		71.7	87.9	84.1	NA	9.1	11.6	30.2	NA
Dropropizine	Pharmaceutical	17692-31-8	3307	IS067	no	OCC(O)C[NH+]1CCN(CC1)c1ccccc1	C	-0.1	0.6	NA	NA	236.153	all	9.49		1	3	6	15		31.418	71.9354	73.5433		93.0023	99.8232	90.6603	1.34515	2.32736	2.69064		128	167.6	106	98.7	5.4	35.4	1.5	3.9		107.7	107.7	99.5	86.7	1.2	0.7	1.9	2.4
EDDP (=2-Ethylidene-1-5-dimethyl-3-3-diphenylpyrrolidin)	Illicit-drug-TP	30223-73-5	2825	IS065	yes	CC=C1[NH+](C)C(C)CC1(c1ccccc1)c1ccccc1	C	2	4.6	NA	NA	277.183	all	14.37		5	15	25	75		36.5294	79.5459	65.4405		91.5847	98.0987	98.247	3.87896	3.73884	1.7514		124.1	161.6	95	82.3	6.5	50.4	13.7	6.5		33.8	65	60.2	75.8	10.5	3.1	7.8	6.4
Efavirenz	Pharmaceutical	154598-52-4	3292	IS165	no	FC(F)(F)C1(OC(=O)Nc2ccc(Cl)cc12)C#CC1CC1	N	4.5	4.5	7.03e-09	83	315.027	all	20.52		0.5	6	4	10		8.42	53.6134	41.319		18.249	41.8567	20.6483	25.4683	13.2951	12.9424		95.8	182.5	105	124.4	14.1	38.3	7.3	8.6		102.1	103.7	92.4	134.2	15.2	4.2	3.8	39.1
Emtricitabine	Pharmaceutical	143491-57-0	3106	IS066	yes	NC1=NC(=O)N(C=C1F)C1CSC(CO)O1	N	-0.9	-0.9	1.08e-17	385	247.043	all	9.72		1	3	7	15		34.541	58.2601	68.7743		97.2827	97.7913	99.0707	4.661	4.2822	3.37365		141.2	198.5	102.6	100.9	13.5	31.7	6.1	5.8		75.9	87.2	84.2	85.2	1.8	0.6	2.8	4.1
Ephedrin	Pharmaceutical	299-42-3	2758	IS067	yes	C[NH2+]C(C)C(O)c1ccccc1	C	-1.1	1.3	6.62e-18	388	165.115	all	9.53		0.5	1	3	7		34.9187	60.3281	69.2373		94.0288	96.5695	99.6693	2.80936	4.57971	2.69448		130.5	181.4	106.6	99	4.9	34.7	2.1	7.8		93.4	93.3	89.3	89.4	2.3	2.3	1.9	3.2
Epinephrine	Others	51-43-4	3325	IS079	no	C[NH2+]CC(O)c1ccc(O)c(O)c1	C	-2	-0.4	5.4e-26	462	183.089	all	3.27		50	NA	NA	NA		NA	NA	NA		NA	NA	NA	NA	NA	NA		75.3	NA	NA	NA	39.7	NA	NA	NA		40.2	12.7	15.9	26.6	1.8	1.9	18.2	4.4
Epoxiconazol	Pesticide	133855-98-8	95	IS068	yes	Fc1ccc(cc1)C1(Cn2cncn2)OC1c1ccccc1Cl	N	3.7	3.7	3.98e-10	146	329.073	all	20.34		0.5	2	4	8		32.2708	48.9982	64.0054		92.5275	94.1613	103.556	2.29163	2.18676	4.25829		108.3	154	102.7	99.3	12.4	27.4	2.8	5.6		100.3	95.4	93.9	92.7	2	0.5	0.8	0.9
Eprosartan	Pharmaceutical	133040-01-4	2776	IS069	yes	CCCCc1[nH+]cc(C=C(Cc2cccs2)C([O-])=O)n1Cc1ccc(cc1)C([O-])=O	Z	0.9	3.8	NA	NA	424.146	all	14.57		5	15	30	65		36.6595	62.104	75.5812		95.0323	100.074	103.549	55.7752	12.3364	5.54355		138.5	175.3	103.1	96.1	3.9	38.9	2.9	7		97.1	93.4	93.6	94.2	1.8	0.7	1.4	1.7
Erythromycin	Pharmaceutical	114-07-8	189	IS070	yes	CCC1OC(=O)C(C)C(OC2CC(C)(OC)C(O)C(C)O2)C(C)C(OC2OC(C)CC(C2O)[NH+](C)C)C(C)(O)CC(C)C(=O)C(C)C(O)C1(C)O	C	1.2	2.6	NA	NA	733.461	all	16.865		100	500	1100	2300		20.8806	37.5192	44.3476		104.718	97.3488	123.41	83.5414	8.81784	25.7143		133.3	128.2	113	NA	17.3	13.9	11.4	NA		50.1	69.3	78.3	83.3	27.9	31.4	47.8	16.2
Ethambutol	Pharmaceutical	74-55-5	2782	IS079	no	CCC(CO)NCC[NH2+]C(CC)CO	C	-2.7	-0.1	2.79e-21	421	204.184	all	3.035		50	200	200	3400		29.9396	99.4501	14.8002		287.512	428.557	203.849	59.1383	0.57304	4.08632		58.9	112.9	102.5	123.9	22.1	37.5	6.8	12.4		75.8	64.3	66.3	66.2	8.6	6.6	9.1	8.9
Ethofumesat	Pesticide	26225-79-6	117	IS028	no	CCOC1Oc2ccc(OS(C)(=O)=O)cc2C1(C)C	N	2.3	2.3	1.17e-09	119	286.087	all	19.19		5	10	20	45		42.6208	107.982	112.262		74.7788	100.503	98.141	13.3115	2.58811	1.51817		117.4	123.8	105.2	94	5.8	30.7	10	9.1		98.7	101.6	96.1	92	9.6	2.6	3.1	3.4
Ethofumesat-2-keto	Pesticide-TP	26244-33-7	118	IS021	no	CC1(C)C(=O)Oc2ccc(OS(C)(=O)=O)cc12	N	1.6	1.6	1.16e-08	72	256.041	all	15.19		5	10	10	20		43.8037	175.017	244.061		145.959	182.629	172.421	6.00327	13.1846	7.66581		208.2	183.2	101	82.2	13.1	31.4	11.6	1.8		69.5	50.8	76.7	88.3	15.4	38.9	10	19.3
Etodolac	Pharmaceutical	41340-25-4	3308	IS083	no	CCc1cccc2c3CCOC(CC)(CC([O-])=O)c3[nH]c12	A	1.2	3.4	1.42e-13	289	287.152	all	20.82		0.5	1	3	6		33.7111	71.099	82.3039		128.652	82.9565	89.3617	47.0818	5.64219	6.35379		122	172.2	102.6	99.8	6.6	35.1	3.6	5.8		86.6	80.5	82.3	93.5	15.7	6.5	7.6	7.5
Exemestan	Pharmaceutical	107868-30-4	661	IS167	no	CC12CCC3C(CC(=C)C4=CC(=O)C=CC34C)C1CCC2=O	N	3.9	3.9	1.64e-08	66	296.178	all	19.57		5	10	20	40		44.1184	99.1118	130.723		80.1997	83.1849	91.5327	3.31811	1.89061	3.54375		127.5	133.3	100.2	71.7	6.2	23.2	2.7	8.9		91.6	96	93.2	98.3	5.7	6.3	1.4	2.7
Fenamidone	Pesticide	161326-34-7	3056	IS028	no	CSC1=NC(C)(C(=O)N1Nc1ccccc1)c1ccccc1	N	4.7	4.7	2.82e-14	318	311.109	all	19.21		0.5	1	2	7		34.3169	84.6061	67.6477		66.2435	74.4101	54.969	7.39686	4.53845	0.814397		135.1	159.6	106.4	98.7	11.7	28.8	6.1	8.2		100.3	107.4	101	91.6	10.6	3.9	4	1.1
Fenhexamid	Pesticide	126833-17-8	3057	IS068	no	CC1(CCCCC1)C(=O)Nc1ccc(O)c(Cl)c1Cl	N	4.6	4.8	8.51e-13	267	301.064	all	20.145		0.5	NA	2	3		NA	127.019	163.765		NA	124.239	118.345	NA	10.0196	4.90126		108.8	170.4	92.1	96.3	11.3	32.2	7.8	4.5		102.5	NA	NA	97	2.8	NA	NA	3.9
Fenofibrat	Pharmaceutical	49562-28-9	336	IS071	yes	CC(C)OC(=O)C(C)(C)Oc1ccc(cc1)C(=O)c1ccc(Cl)cc1	N	5.3	5.3	4.46e-09	90	360.113	all	22.47		0.5	2	2	6		27.9776	85.0474	81.5258		90.3153	93.4907	90.267	1.64141	53.0706	6.38363		147.2	136.8	105.3	98.6	8.8	24.2	3.1	8		70	86.7	81	78.4	1	0.6	2.1	2.8
Fenofibric-acid	Pharmaceutical-TP	42017-89-0	337	IS110	no	CC(C)(Oc1ccc(cc1)C(=O)c1ccc(Cl)cc1)C([O-])=O	A	1	4.4	7.9e-12	229	318.066	all	20.78		1	2	5	10		42.4487	83.9226	99.8193		109.128	86.7027	103.603	23.9576	6.1841	2.11454		111.1	161.9	105.8	102.4	12	28.8	7.2	7.4		98.5	86	82.7	99	5.1	3	5.5	3.6
Fenoxycarb	Pesticide	79127-80-3	2940	IS110	no	CCOC(=O)NCCOc1ccc(Oc2ccccc2)cc1	N	3.3	3.3	1.45e-11	218	301.131	all	20.445		1	4	5	10		28.473	87.8199	96.84		67.3817	77.2343	82.9393	15.3938	3.65197	2.77692		106.6	157.5	127.3	120.4	10.1	17.3	19.2	6.4		104.9	127.3	113.2	74.2	25.6	16.2	12.4	32.6
Fenpropidin	Pesticide	67306-00-7	2958	IS011	no	CC(C[NH+]1CCCCC1)Cc1ccc(cc1)C(C)(C)C	C	2.5	5.4	NA	NA	273.246	all	16.4		1	100	NA	3100		1.01932	NA	0.320059		9.86367	NA	2.56333	62.3142	NA	11.6361		95.2	351.2	145.5	46.3	15.8	23	27.9	9.4		NA	106.8	94.1	67.3	NA	6.7	0.4	33.6
Fexofenadin	Pharmaceutical	83799-24-0	3019	IS072	yes	CC(C)(C([O-])=O)c1ccc(cc1)C(O)CCC[NH+]1CCC(CC1)C(O)(c1ccccc1)c1ccccc1	Z	2.9	2.9	NA	NA	501.288	all	15.72		0.5	2	6	10		23.1842	35.6413	49.8243		87.4343	86.2471	87.0537	3.64397	5.1618	2.90367		NA	174.6	105	100.6	NA	31.8	4.1	4.3		97	99.3	91.4	101.1	1.3	2.4	1.9	2.7
Fipronil	Pesticide	120068-37-3	2666	IS073	yes	Nc1c(c(nn1-c1c(Cl)cc(cc1Cl)C(F)(F)F)C#N)S(=O)C(F)(F)F	N	4.5	4.5	3.17e-18	394	435.939	all	20.42		0.5	4	8	40		13.9869	26.5236	12.1329		100.665	101.333	111.427	4.29296	1.30537	6.92799		112	145.9	103	98.5	11.8	24.9	4	10.7		99	95.7	94.2	88.5	3.2	0.5	1.6	2.5
Fipronil-desulfinyl	Pesticide-TP	205650-65-3	2669	IS073	no	Nc1c(c(nn1-c1c(Cl)cc(cc1Cl)C(F)(F)F)C#N)C(F)(F)F	N	4.5	4.5	1.9e-12	251	387.972	only AR-VEC/SPE	20.2																		NA	NA	NA	NA	NA	NA	NA	NA		139	NA	NA	NA	33.1	NA	NA	NA
Fipronil-sulfid	Pesticide-TP	120067-83-6	2668	IS165	no	Nc1c(SC(F)(F)F)c(nn1-c1c(Cl)cc(cc1Cl)C(F)(F)F)C#N	N	5.6	5.6	5.02e-14	307	419.944	all	20.54		0.5	6	3	10		8.86439	57.2117	43.0643		19.8322	47.7315	23.212	35.5718	1.19048	19.6477		105.1	202.4	117.8	136.8	12.2	29.4	14.7	9.8		105.1	107.2	89.4	120.8	12.3	1.8	3.4	27.8
FK-506 (=Tacrolimus)	Pharmaceutical	104987-11-3	2807	IS061	no	COC1CC(CCC1O)C=C(C)C1OC(=O)C2CCCCN2C(=O)C(=O)C2(O)OC(C(CC2C)OC)C(CC(C)CC(C)=CC(CC=C)C(=O)CC(O)C1C)OC	N	5.6	5.6	4.74e-24	445	803.482	all	22.23		50	400	200	NA		11.317	87.6479	NA		35.4617	123.1	NA	43.8473	9.55913	NA		75.7	128.9	56.2	NA	42.6	40.9	17.1	NA		82.7	66.5	53.5	NA	9.1	28.6	24.6	NA
Flecainid	Pharmaceutical	54143-55-4	3020	IS069	no	FC(F)(F)COc1ccc(OCC(F)(F)F)c(c1)C(=O)NCC1CCCC[NH2+]1	C	0.7	3.2	4.4e-20	416	414.138	all	14.51		1	4	6	10		25.2762	68.2214	86.6954		75.3443	83.6112	85.4427	11.4645	16.9085	11.1345		135.7	148	105.3	105.6	14.3	25.6	7	5.4		92	96.1	94.9	96.6	2.1	3.3	2.2	8.7
Flonicamid	Pesticide	158062-67-0	2943	IS146	no	FC(F)(F)c1ccncc1C(=O)NCC#N	N	0.2	0.2	2.29e-14	319	229.046	all	12.17		0.5	6	7	15		8.19844	28.3542	38.1941		57.2767	70.1511	71.0817	3.57583	4.10009	3.55262		135.5	202.3	99.6	106.5	11	31.1	2.9	4.3		96.3	101.3	99.5	96	1.9	2.4	4.4	2.1
Fluazifop	Pesticide	69335-91-7	147	IS043	no	CC(Oc1ccc(Oc2ccc(cn2)C(F)(F)F)cc1)C([O-])=O	A	0.2	3.6	5.05e-11	189	327.072	all	19.74		0.5	4	5	9		12.9589	41.7165	54.1657		79.6597	82.2395	75.2087	3.93477	3.54062	4.11625		138	180.2	100.6	101.9	3.9	34.9	4.3	6.9		99.5	96.8	96.6	98	3.9	1.5	3.6	1.7
Fluconazol	Pharmaceutical	86386-73-4	328	IS074	yes	OC(Cn1cncn1)(Cn1cncn1)c1ccc(F)cc1F	N	0.6	0.6	1.02e-13	294	306.104	all	14.2		1	3	7	15		33.0688	59.0724	77.5055		89.8497	93.1247	93.8483	4.05185	4.84009	6.61418		133.8	179.6	105.2	105.2	6.4	34.6	2.1	6.1		100.4	92.8	96.9	96.1	0.8	1.6	0.7	2.4
Fludioxonil	Pesticide	131341-86-1	162	IS073	no	FC1(F)Oc2cccc(c2O1)-c1c[nH]cc1C#N	N	3.6	3.6	3.1e-11	202	248.04	all	19.495		0.1	0.6	0.6	2		15.5115	67.3256	52.3934		131.106	139.252	245.893	12.7024	6.00396	23.6007		117.6	158.6	116.3	107.5	8.9	35.7	13.3	10.6		101.4	108.3	105.2	77	2.9	6.3	8.5	29.5
Fludrocortisone	Pharmaceutical	514-36-3	3240	IS064	no	CC(=O)OCC(=O)C1(O)CCC2C3CCC4=CC(=O)CCC4(C)C3(F)C(O)CC12C	N	1.8	1.8	1.24e-11	222	422.211	all	18.82		5	25	25	200		21.7481	79.5278	30.2942		27.419	59.7257	23.6637	11.7072	0.607628	33.7496		107.9	214.1	79.4	60.9	13.1	48.6	3.5	23.1		91	89.8	92.7	102	2.9	1.7	1.5	6
Flufenacet	Pesticide	142459-58-3	709	IS009	no	CC(C)N(C(=O)COc1nnc(s1)C(F)(F)F)c1ccc(F)cc1	N	3.2	3.2	2e-11	213	363.067	all	20.1		0.1	0.4	0.5	0.8		24.4614	84.6596	121.043		65.8423	53.3213	66.297	25.0131	2.54427	6.11501		102.7	122.9	113.6	95.3	13.5	14.6	2.2	5.1		100	95.9	97.5	83.5	13	7.4	1.1	2.4
Flufenacet-ESA	Pesticide-TP	201668-32-8	663	IS098	no	CC(C)N(C(=O)CS([O-])(=O)=O)c1ccc(F)cc1	A	-1.2	1.2	4.45e-14	310	275.063	all	21.445		5	25	40	90		22.1585	50.2943	54.5788		214.732	241.394	312.631	23.0765	2.39655	10.4426		124.6	173.9	111.6	108.8	10.1	31.5	8.7	4.6		89.4	84	96.3	96.4	7.9	9.5	2.9	1.9
Flufenacet-OXA	Pesticide-TP	201668-31-7	664	IS002	no	CC(C)N(C(=O)C([O-])=O)c1ccc(F)cc1	A	-1.5	2	1.14e-11	225	225.08	all	19.09		5	30	50	100		17.7735	39.4153	50.3511		46.4502	51.448	65.3193	1.51562	0.581418	11.3333		123.8	196.8	105.9	99.5	10.7	25.4	7.1	4.9		93.7	91.2	93	92.4	1	1	1.9	4
Flufenamic-Acid	Pharmaceutical	530-78-9	3021	IS165	no	[O-]C(=O)c1ccccc1Nc1cccc(c1)C(F)(F)F	A	2.3	5.2	1.84e-10	169	281.066	all	21.62		0.1	1	1	3		7.14783	40.9911	38.7921		14.9187	20.4327	12.9397	21.4713	4.0027	16.6133		119.2	232.5	101.1	103.3	9.2	27.3	13.8	12.6		130.1	106.3	87.9	174.3	24.6	4.9	7	45.1
Flumioxazin	Pesticide	103361-09-7	3167	IS090	no	Fc1cc2OCC(=O)N(CC#C)c2cc1N1C(=O)C2=C(CCCC2)C1=O	N	1.5	1.5	5.17e-14	306	354.102	only AR-VEC/SPE	18.75																		64.5	NA	NA	NA	27.3	NA	NA	NA		99.7	77.4	91.6	64	26.5	33	14.1	21.4
Fluopicolide	Pesticide	239110-15-7	3483	IS167	no	FC(F)(F)c1cnc(CNC(=O)c2c(Cl)cccc2Cl)c(Cl)c1	N	4.3	4.3	1.82e-12	252	381.965	all	19.6		5	15	20	45		39.4448	91.7057	115.306		72.9635	75.9499	79.314	3.33386	3.26764	1.46619		139.3	175.8	115.1	109.4	14.2	25.9	9.2	4.5		95.7	104.1	97.2	93.4	1.6	3.2	1.3	0.8
Fluopyram	Pesticide	658066-35-4	3484	IS127	no	FC(F)(F)c1cnc(CCNC(=O)c2ccccc2C(F)(F)F)c(Cl)c1	N	4.2	4.2	3.82e-11	196	396.046	all	19.91		0.1	0.4	0.5	NA		25.9082	75.3376	NA		73.15	60.3816	NA	15.0525	29.3457	NA		111.6	146.7	104.9	54.9	11.1	21.9	7.3	4.9		100.7	93.4	93	102.4	5	4	3.3	1.8
Fluoxastrobin	Pesticide	361377-29-9	3058	IS018	no	CON=C(C1=NOCCO1)c1ccccc1Oc1ncnc(Oc2ccccc2Cl)c1F	N	5.2	5.2	2.81e-13	282	458.079	all	19.8		0.5	1	2	5		35.1808	97.9079	104.783		132.194	86.5408	60.398	10.8195	5.22654	1.424		143.5	131.1	94.1	112.5	16.4	27.1	8.8	4.8		97.5	80.2	90.4	83	3.2	5.6	9	6.8
Fluoxetin	Pharmaceutical	54910-89-3	334	IS075	yes	C[NH2+]CCC(Oc1ccc(cc1)C(F)(F)F)c1ccccc1	C	1.5	4.2	6.81e-15	335	309.134	all	16.22		5	35	40	100		14.655	48.976	35.0222		88.1347	96.93	98.85	12.1	2.04572	7.10648		NA	122	91.1	91.9	NA	29.4	4.8	6.8		79.8	90.2	85.5	82.8	0.8	2.7	2	0.8
Flupyrsulfuron-methyl-	Pesticide	144740-53-5	3485	IS028	no	COC(=O)c1ccc(nc1S(=O)(=O)[N-]C(=O)Nc1nc(OC)cc(OC)n1)C(F)(F)F	A	1.8	2.7	3.93e-14	313	465.057	all	19.23		0.5	5	4	35		9.79541	50.5827	14.4252		11.7973	46.5768	12.231	19.7417	1.90921	46.4494		115.2	256.1	65.8	59.1	6.7	61	9.8	23		98.2	97.5	93.6	89.3	6.4	4.3	3.4	4.9
Flurochloridon	Pesticide	61213-25-0	3549	IS127	no	FC(F)(F)c1cccc(c1)N1CC(CCl)C(Cl)C1=O	N	3.2	3.2	1.06e-07	40	311.009	all	19.91		0.5	3	3	7		18.2504	66.1601	73.9918		49.8802	62.1207	96.823	1.34052	6.06965	8.84162		98.6	167.2	92	60.5	10.4	19.7	11.1	5.1		98.1	104.2	106.4	98	3.3	10.2	3.1	7.4
Fluroxypyr (free acid)	Pesticide	69377-81-7	134	IS114	no	Nc1c(Cl)c(F)nc(OCC([O-])=O)c1Cl	A	-1.9	1.6	4.54e-14	309	253.966	all	17.05		0.5	7	10	20		6.92625	19.1477	26.2167		66.7573	68.0655	74.631	5.96146	2.62007	0.709522		110.1	179	104.1	95.6	16.2	30.1	4.2	7.9		97	95.8	91.7	89.2	2.5	3.4	7.3	4
Flusilazol	Pesticide	85509-19-9	97	IS068	no	C[Si](Cn1cncn1)(c1ccc(F)cc1)c1ccc(F)cc1	N	4.7	4.7	5.06e-07	23	315.1	all	20.385		0.5	NA	3	6		NA	65.0985	83.3731		NA	91.7267	94.278	NA	2.17999	4.25921		101.4	147.6	113.8	107.4	11.1	26	4.1	8.9		103.1	NA	99.5	82.4	9.7	NA	8.2	16.4
Flutolanil	Pesticide	66332-96-5	3524	IS108	no	CC(C)Oc1cccc(NC(=O)c2ccccc2C(F)(F)F)c1	N	4.6	4.6	1.11e-09	122	323.113	all	19.52		5	15	20	40		38.0432	102.492	128.72		117.486	141.245	142.965	6.08323	6.13076	4.97728		97.7	168.5	94	103	10.4	21.3	11.7	8.5		103.6	103.7	95.7	98	2.8	6	5.7	1.9
Fluvastatin	Pharmaceutical	93957-54-1	3136	IS083	no	CC(C)n1c(C=CC(O)CC(O)CC([O-])=O)c(-c2ccc(F)cc2)c2ccccc12	A	1.4	3.8	5.58e-17	369	411.185	all	20.75		5	15	25	45		33.5604	85.8163	115.34		131.757	98.9993	124.645	47.3393	2.36434	3.99995		112.8	160.7	105.2	72.3	13.7	27.3	7.3	4.9		67.1	73.6	62.4	65.9	3.5	1.5	2.4	33.8
Foramsulfuron	Pesticide	173159-57-4	2778	IS032	no	COc1cc(OC)nc(NC(=O)[N-]S(=O)(=O)c2c(NC=O)cccc2C(=O)N(C)C)n1	A	-0.4	0.6	4.28e-23	440	452.111	all	17.57		0.5	2	3	6		28.0783	61.951	77.4034		58.8722	73.0579	87.6303	5.03946	3.01944	4.43027		110.9	159.7	114.4	97	12.4	15.4	2.4	3.5		93.3	92.9	91	100.3	1.6	2.6	3.4	1.5
FOSAA	PFC	2806-24-8	2919	IS133	no	[O-]C(=O)C[N-]S(=O)(=O)C(F)(F)C(F)(F)C(F)(F)C(F)(F)C(F)(F)C(F)(F)C(F)(F)C(F)(F)F	A	0.1	4.6	0.0006	8	556.959	only AR-VEC/SPE	22.24																		NA	14.7	117	228	NA	98.8	45.6	41		60.5	85.9	76.6	32.2	61.5	35.5	44.7	95.3
Fosinopril	Pharmaceutical	98048-97-6	3324	IS071	no	CCC(=O)OC(OP(=O)(CCCCc1ccccc1)CC(=O)N1CC(CC1C([O-])=O)C1CCCCC1)C(C)C	A	2.6	5.6	1.78e-18	397	563.301	all	23.09		5	35	9	20		13.8913	211.125	274.629		42.0147	101.981	122.926	47.3407	8.90527	14.9021		237.4	120.9	90.6	36.6	72.5	18.2	48.8	20.8		97.7	22	51.5	96.2	29.6	26	10.6	50.5
Furosemid	Pharmaceutical	54-31-9	2600	IS076	yes	NS(=O)(=O)c1cc(C([O-])=O)c(NCc2ccco2)cc1Cl	A	-0.9	1.7	3.94e-16	355	330.008	all	16.23		5	30	65	100		16.6485	30.9328	39.5268		NA	82.4567	87.0177	NA	6.28955	3.56444		129.9	169.3	101.4	97.9	3.1	33.2	2.7	6.7		77.3	NA	78.8	87.3	0.3	NA	1	4.8
Gabapentin	Pharmaceutical	60142-96-3	2561	IS077	yes	[NH3+]CC1(CC([O-])=O)CCCCC1	Z	-1.3	-1.3	1.67e-17	383	171.126	all	10.45		1	2	5	10		44.8781	72.9581	83.6567		97.5195	96.0417	97.4773	1.12137	4.80008	1.01098		132.3	187.4	99.5	98.3	5.6	45.8	6.1	7.4		20.3	NA	NA	NA	9.4	NA	NA	NA
Galaxolidon	Personal-care-product-TP	256393-37-0	660	IS061	no	CC1C(C)(C)c2cc3C(C)COC(=O)c3cc2C1(C)C	N	4.7	4.7	6.59e-05	10	272.178	all	22.17		50	300	200	400		19.9467	96.7472	124.488		83.9838	81.2989	139.451	25.0508	10.6683	6.96466		58.8	66.6	61.8	63.2	12.7	22.4	16.5	11.2		102.9	104	86.1	107.8	6.3	8.9	7.4	21.2
Gemcitabin	Pharmaceutical	95058-81-4	2603	IS078	yes	NC1=NC(=O)N(C=C1)C1OC(CO)C(O)C1(F)F	N	-1.5	-1.5	1.7e-17	382	263.072	all	6.58		5	15	35	95		34.8093	58.7231	51.517		95.186	97.0117	98.6217	2.58201	3.2028	1.73361		136.9	91.3	88.8	12.8	4.8	35.3	1.3	20.8		86.7	94.5	94.3	91.1	12.3	1.5	2.4	3.9
Genistein	Pharmaceutical	446-72-0	3265	IS054	no	Oc1ccc(cc1)C1=COc2cc([O-])cc(O)c2C1=O	A	2.5	3.1	5.12e-17	370	270.053	all	17.86		0.5	4	3	8		11.7089	60.6334	62.3314		59.3587	104.98	75.2323	25.5298	35.65	5.89394		128.3	169.2	93	89.9	7.1	50	7.6	13		99.2	102.8	99.5	93.3	7.8	11	1	7.6
Guanylurea	Pharmaceutical	141-83-3	3253	IS079	yes	NC(N)=NC(N)=O	N	-2.1	-2	2.47e-15	341	102.054	all	3.13		5	60	85	400		8.41091	23.5209	13.3749		NA	NA	NA	NA	NA	NA		136.1	NA	NA	NA	7.1	NA	NA	NA		42.6	NA	NA	NA	5.5	NA	NA	NA
Haloperidol	Pharmaceutical	52-86-8	3566	IS153	no	OC1(CC[NH+](CCCC(=O)c2ccc(F)cc2)CC1)c1ccc(Cl)cc1	C	2.6	3.7	NA	NA	375.14	all	14.99		0.1	NA	NA	NA		NA	NA	NA		48.6862	77.6291	58.85	4.05161	7.6848	13.0607		NA	153.2	114.5	117.8	NA	31.1	16.3	9.4		82.7	116.8	101.7	63.3	8.9	16.7	4	49
Haloxyfop	Pesticide	69806-34-4	3562	IS083	no	CC(Oc1ccc(Oc2ncc(cc2Cl)C(F)(F)F)cc1)C([O-])=O	A	0.8	4.2	3.74e-11	199	361.033	all	21.03		5	15	20	40		37.3911	96.2718	123.542		164.204	102.38	122.274	48.8942	0.184656	4.33451		127.7	162	101.7	95.4	11.2	21	6.3	6.7		84.3	73.9	84.4	95.4	18.7	16.7	6.7	10.3
Hexazinon	Pesticide	51235-04-2	256	IS121	no	CN(C)C1=NC(=O)N(C2CCCCC2)C(=O)N1C	N	1.4	1.4	4.11e-13	279	252.159	all	17.16		0.5	1	2	6		39.9779	82.9896	87.9875		1288.13	173.806	187.733	57.4857	3.16053	6.56499		131	188.3	106.5	92.6	4.7	35.1	3	1.8		96.4	93.7	94.3	88.8	2.7	1.8	5.4	10.8
Hydrochlorothiazid	Pharmaceutical	58-93-5	2610	IS080	yes	NS(=O)(=O)c1cc2c(NCNS2(=O)=O)cc1Cl	N	-0.6	-0.6	4.39e-12	241	296.964	all	10.16		5	30	70	100		16.5618	28.5996	41.1853		91.9678	94.0732	90.8127	3.03709	6.57466	1.35784		133.6	186.6	104.3	100.5	6.2	42.8	5.6	9.1		96.7	98.2	89.1	91.7	2.7	4.4	3.8	2.1
Hydrocodone	Illicit-drug	125-29-1	3332	IS066	no	COc1ccc2CC3C4CCC(=O)C5Oc1c2C45CC[NH+]3C	C	0.3	2	NA	NA	299.152	all	9.79		1	5	8	15		20.9898	50.2473	63.1082		62.2382	78.4161	87.1453	1.98535	7.9489	1.88899		140.2	153.2	103	100	6.7	35.5	3.2	6.4		82.5	89.4	93.1	89.3	6.3	1.5	0.7	2.4
Hydrocortison	Pharmaceutical	50-23-7	3201	IS054	no	CC12CC(O)C3C(CCC4=CC(=O)CCC34C)C1CCC2(O)C(=O)CO	N	1.3	1.3	5.77e-08	50	362.209	all	18.04		5	15	25	40		34.4155	87.8417	119.462		178.756	144.326	132.224	6.04798	1.48802	3.56198		124.8	162.3	101.9	57.5	4	33.6	1.8	9.5		86.5	80.2	80.9	94	18.1	1.3	2.4	8.9
Ibuprofen	Pharmaceutical	15687-27-1	203	IS081	yes	CC(C)Cc1ccc(cc1)C(C)C([O-])=O	A	1.7	3.8	1.52e-07	34	206.131	all	21		50	75	300	800		67.9836	70.0283	59.0808		100.362	105.836	NA	7.95931	5.14716	NA		141.5	195.4	98.5	NA	39.5	42	22.5	NA		84.5	NA	117.8	NA	4.8	NA	15.7	NA
Ifosfamid	Pharmaceutical	3778-73-2	2683	IS163	no	ClCCNP1(=O)OCCCN1CCCl	N	0.1	0.1	1.36e-11	221	260.025	all	15.53		0.5	1	2	5		41.499	87.3694	99.6084		126.663	115.494	103.696	1.79727	1.44899	4.7288		131.3	169.3	102.5	99.2	10.2	40.1	2.3	7.9		108.6	99.4	92.9	89.1	4.4	3.3	3	1.8
Imazamox	Pesticide	114311-32-9	2939	IS021	no	COCc1cnc(C2=NC(C)(C(C)C)C(=O)N2)c(c1)C([O-])=O	A	-1.8	1.3	9.15e-19	402	305.138	all	15.145		1	2	4	9		43.5568	110.455	108.89		123.357	118.407	103.209	7.37225	0.0622485	6.88868		110.9	166.3	103.5	94.7	5.9	30	7.8	4.2		92.3	93.4	90.7	90.4	4.3	1.1	1.2	2.1
Imidacloprid	Pesticide	138261-41-3	2709	IS082	yes	Clc1ccc(CN2CCNC2=NN(=O)=O)cn1	N	0.8	0.8	1.04e-13	293	255.052	all	13.44		5	20	45	90		27.2664	45.467	55.1865		90.0328	93.9845	103.627	0.878238	2.59982	3.98667		108.2	189.4	103.2	98.6	11	31.1	1.9	9.2		97.8	96.7	95.4	91.9	1.2	1.1	1.3	3.4
Imidacloprid-desnitro	Pesticide-TP	115970-17-7	3059	IS139	no	NC1=[NH+]CCN1Cc1ccc(Cl)nc1	C	-1.7	0.7	NA	NA	210.067	all	8.99		5	20	30	65		25.6148	61.9014	76.9737		91.9752	96.2543	99.6897	1.62462	1.4605	5.19694		123	192.8	107.2	103	9.5	29	6.7	2.5		113.2	110.3	103.7	106.5	2	2.3	3.2	3.4
Imidacloprid-urea	Pesticide-TP	120868-66-8	2956	IS134	no	Clc1ccc(CN2CCNC2=O)cn1	N	0.5	0.5	8.41e-12	228	211.051	all	13.23		1	NA	NA	NA		NA	NA	NA		59.2197	68.6876	83.568	2.37871	1.18486	3.309		131.3	190.8	108.2	104.2	12.2	27.2	5.5	3.1		117.2	108.5	103.4	94.9	1.1	2.3	1.3	1.9
Iminostilben	Pharmaceutical-TP	256-96-2	992	IS138	no	N1c2ccccc2C=Cc2ccccc12	N	3.8	3.8	1.1e-07	38	193.089	all	20.02		0.5	4	3	5		11.3454	78.9362	103.481		37.5787	105.127	124.851	27.0629	6.54688	6.48057		25.5	16.7	22.9	37.9	17.3	48.2	19.1	10.5		90.1	82.6	79.4	89	5	3.3	12	15.1
Indomethacin	Pharmaceutical	53-86-1	207	IS083	yes	COc1ccc2n(C(=O)c3ccc(Cl)cc3)c(C)c(CC([O-])=O)c2c1	A	0.5	3.5	3.13e-14	316	357.077	all	20.82		5	15	30	70		32.1886	64.5193	70.109		98.3687	99.3532	100.703	11.0659	4.63604	6.20324		131.1	173.1	103.8	98.9	4.9	33.2	3.4	5.5		93.9	95	91.2	91.5	1.5	1.6	1.7	5
Iodixanol	Xray-contrast-media	92339-11-2	2707	IS055	no	CC(=O)N(CC(O)CN(C(C)=O)c1c(I)c(C(=O)NCC(O)CO)c(I)c(C(=O)NCC(O)CO)c1I)c1c(I)c(C(=O)NCC(O)CO)c(I)c(C(=O)NCC(O)CO)c1I	N	-2.1	-2.1	NA	NA	1549.71	all	10.71		500	4400	2700	15100		11.321	74.7068	33.0081		37.756	149.67	38.1017	13.7073	96.515	19.7247		164.2	168.7	149.1	NA	20.2	47.8	28.3	NA		102.4	NA	NA	NA	46.3	NA	NA	NA
Iodosulfuron-methyl	Pesticide	144550-06-1	3487	IS109	no	COC(=O)c1ccc(I)cc1S(=O)(=O)[N-]C(=O)Nc1nc(C)nc(OC)n1	A	1.9	3	1.74e-14	322	506.971	all	19.02		0.5	2	3	6		31.7443	71.067	78.5321		64.4705	65.1235	65.3693	3.65437	4.0844	9.13081		139.9	200.7	116.5	101.5	13.7	30	8	4.9		107.2	96.8	100.9	92.8	3.2	2.5	4.4	4.3
Iohexol	Xray-contrast-media	66108-95-0	231	IS084	yes	CC(=O)N(CC(O)CO)c1c(I)c(C(=O)NCC(O)CO)c(I)c(C(=O)NCC(O)CO)c1I	N	-2	-2	2.66e-29	469	820.88	all	8.81		50	200	400	900		29.8051	46.0349	53.4909		89.5757	200.107	105.238	6.49738	73.0174	4.40832		123	174.5	102.2	98.3	16.6	35.2	2.2	6.6		68.2	73.1	66.4	56.8	6.5	10	2.6	17.7
Iomeprol	Xray-contrast-media	78649-41-9	240	IS085	yes	CN(C(=O)CO)c1c(I)c(C(=O)NCC(O)CO)c(I)c(C(=O)NCC(O)CO)c1I	N	-1.4	-1.4	1.76e-24	451	776.854	all	8.92		500	1700	4900	10200		29.3851	40.5636	49.0131		88.4648	195.639	96.6482	6.50118	74.4374	1.6017		124.1	175.9	109.2	107.5	17.3	27	5.3	4		73.5	67.8	66.5	52.4	1.6	3.3	4.2	19.2
Iopamidol	Xray-contrast-media	62883-00-5	241	IS086	yes	CC(O)C(=O)Nc1c(I)c(C(=O)NC(CO)CO)c(I)c(C(=O)NC(CO)CO)c1I	N	-0.7	-0.7	1.14e-25	457	776.854	all	7.78		5	15	55	100		30.3485	37.7038	47.0699		90.8326	NA	102.575	10.0255	NA	5.48162		124.9	176.5	107.4	103	14.8	25.7	2.8	5.9		59.6	64.5	70	53	25.2	4.4	3.2	21.1
Iopromid	Xray-contrast-media	73334-07-3	242	IS087	yes	COCC(=O)Nc1c(I)c(C(=O)NCC(O)CO)c(I)c(C(=O)N(C)CC(O)CO)c1I	N	-0.4	-0.4	1e-28	468	790.87	all	10.1		50	200	400	900		31.5923	48.4854	53.2385		86.6154	187.272	100.146	9.73011	71.8094	6.94515		124.3	168.9	108.1	90.1	15.8	24.4	2.7	17.9		86.3	79.5	NA	65.9	4.2	3.3	NA	15.6
Ioversol	Pharmaceutical	87771-40-2	3125	IS149	no	OCCN(C(=O)CO)c1c(I)c(C(=O)NCC(O)CO)c(I)c(C(=O)NCC(O)CO)c1I	N	-2.1	-2.1	8.54e-26	459	806.865	all	7.88		10	NA	NA	NA		NA	NA	NA		NA	46.8396	52.589	NA	11.1908	6.00055		132.9	NA	83.7	86.5	21.4	NA	14.1	20.2		55.7	NA	57.2	36	5.6	NA	4.7	64.3
Ioxitalamic-acid	Xray-contrast-media	28179-44-4	342	IS088	yes	CC(=O)Nc1c(I)c(C([O-])=O)c(I)c(C(=O)NCCO)c1I	A	-1.5	2	1.07e-22	437	643.78	all	9.16		50	200	500	1200		31.0872	40.5667	42.135		90.8761	196.8	98.9382	8.29659	72.8763	4.95624		126.6	173.2	102.7	100.6	15.8	26.2	2.3	5.7		59.6	65.7	76	61.4	13.9	3.7	6	14.8
Ioxynil	Pesticide	1689-83-4	87	IS043	no	[O-]c1c(I)cc(cc1I)C#N	A	2.1	3.4	2.91e-10	154	370.83	all	19.33		0.1	0.6	0.9	2		16.4019	44.6668	40.3315		106.255	107.533	70.3883	3.25685	1.69444	4.47828		130.1	172.1	105.7	110.8	3.5	38.1	2.5	9.2		102.7	101.8	99.4	96.2	6.3	6	1	2.7
IPBC (=Iodocarb)	Biocide	55406-53-6	305	IS160	no	CCCCNC(=O)OCC#CI	N	2.5	2.5	8.93e-09	81	280.991	all	18.05		5	30	30	500		15.428	72.4935	10.161		53.0547	110.255	14.2017	41.9373	0.200259	11.8244		NA	58.6	60.1	NA	NA	23.5	5.8	NA		97.8	79.9	72.2	74.3	13.3	5.9	15	17.1
Iprovalicarb	Pesticide	140923-17-7	2936	IS068	no	CC(C)OC(=O)NC(C(C)C)C(=O)NC(C)c1ccc(C)cc1	N	3.6	3.6	4.47e-10	142	320.21	all	20.09		0.1	0.2	0.3	0.7		44.5102	118.474	153.624		149.846	133.065	130.692	3.31525	3.87727	4.77694		111.7	156	89.8	92.3	9.8	25.9	9.5	6.3		96.4	85.1	85.2	98.8	18.4	3	6.2	7.3
Irbesartan	Pharmaceutical	138402-11-6	2774	IS089	yes	CCCCC1=NC2(CCCC2)C(=O)N1Cc1ccc(cc1)-c1ccccc1-c1nnn[n-]1	A	3.4	4.5	NA	NA	428.233	all	18.46		5	15	45	80		31.8074	42.1278	61.0752		99.7588	108.034	104.684	1.79802	2.98625	3.45035		126.8	145.6	93.7	97.3	5.4	31.3	3.7	8.8		93.9	99	85.2	93	3.9	2.4	5.6	6
Irgarol	Biocide	28159-98-0	302	IS090	yes	CSc1nc(NC2CC2)nc(NC(C)(C)C)n1	N	3	3	5.32e-09	87	253.136	all	18.97		0.5	1	3	7		33.6658	57.3998	66.7601		108.832	127.533	112.829	13.4896	1.87148	1.9763		102.8	131.2	98	95.5	7.1	23.5	3.4	6.6		101.1	98.8	97	91.2	2.2	1.6	2.1	0.3
Irgarol-descyclopropyl	Biocide-TP	30125-65-6	283	IS103	no	CSc1nc(N)nc(NC(C)(C)C)n1	N	2.2	2.2	3.12e-09	100	213.105	all	16.3		0.5	2	2	5		28.2906	82.2317	95.0187		99.1368	90.5819	94.316	19.3165	9.90354	22.9248		130.4	175.7	105.7	114.6	12.7	29.9	5.5	6.6		107.4	100.3	101.1	79	5.3	4.4	4.6	5.7
Isoproturon	Pesticide	34123-59-6	286	IS091	yes	CC(C)c1ccc(NC(=O)N(C)C)cc1	N	2.6	2.6	1.89e-09	111	206.142	all	18.53		0.5	0.8	2	5		62.2118	94.9852	92.383		98.144	101.4	110.006	17.1495	9.32917	5.89547		109.1	170.7	102.4	102.9	10.6	32.5	2.1	6.4		98.5	97.4	97	92.5	0.7	0.4	2	1.3
Isoproturon-didemethyl (=1-(4-Isoprophenyl)urea)	Pesticide-TP	56046-17-4	285	IS054	no	CC(C)c1ccc(NC(N)=O)cc1	N	2.1	2.1	3.92e-10	147	178.111	all	17.74		1	3	4	9		32.8388	89.7697	108.036		170.535	137.325	107.942	5.0261	2.29891	2.23663		130.3	178.2	102	103.1	11	31.6	7.9	5		99.9	94.1	95.4	95.4	14.7	5.8	4.3	6.1
Isoproturon-monodemethyl (=1-(4-Isoprophenyl)-3-methylurea)	Pesticide-TP	34123-57-4	304	IS054	no	CNC(=O)Nc1ccc(cc1)C(C)C	N	2.3	2.3	8.6e-10	124	192.126	all	18.285		1	2	4	10		52.7771	90.2662	97.6073		262.9	178.012	136.886	5.40149	4.16374	3.12909		139.6	192.5	105.4	101.1	12	34.5	7.1	6		96.3	93.3	94.1	98.9	14.1	5.8	5.3	7
Isoxadifen-ethyl	Pesticide	163520-33-0	3168	IS060	no	CCOC(=O)C1=NOC(C1)(c1ccccc1)c1ccccc1	N	4.4	4.4	3.41e-07	25	295.121	all	20.58		5	NA	100	NA		NA	13.871	NA		NA	14.8451	NA	NA	4.20239	NA		113.5	NA	26.4	NA	15.8	NA	54	NA		82.7	93.3	103.3	62.5	19.7	12.8	11.7	6.3
Isoxaflutole	Pesticide	141112-29-0	3488	IS038	no	CS(=O)(=O)c1cc(ccc1C(=O)c1cnoc1C1CC1)C(F)(F)F	N	2.1	2.1	3.53e-11	201	359.044	all	18.31		50	300	400	NA		18.2968	56.8885	NA		23.7802	49.8061	NA	9.09056	5.22518	NA		84.7	155.9	74.8	NA	6.4	43.2	12.2	NA		19.2	21.8	22.8	35.1	24.6	33.3	12.4	11.4
Ketamin	Pharmaceutical	6740-88-1	2826	IS154	no	C[NH2+]C1(CCCCC1=O)c1ccccc1Cl	C	3	3.3	1.05e-15	346	237.092	all	11.72		0.1	0.4	0.5	1		26.7598	76.5398	99.1156		83.9163	109.662	118.522	11.3838	9.18009	5.51512		132.1	162.5	101.2	104.8	4.5	34.8	7.4	5.7		83.7	82.3	82.9	90.4	3.7	2.7	5.8	6.1
Ketoconazol	Pharmaceutical	65277-42-1	3262	IS120	no	CC(=O)N1CCN(CC1)c1ccc(OCC2COC(Cn3cc[nH+]c3)(O2)c2ccc(Cl)cc2Cl)cc1	C	4.1	4.2	NA	NA	530.149	all	16.02		10	40	100	NA		25.5189	36.6922	NA		136.288	125.761	NA	15.6851	5.9909	NA		91.7	107.3	71.5	NA	22	16.5	4.8	NA		80.2	62.2	66.4	85.8	5.3	18.3	13.1	21
Ketoprofen	Pharmaceutical	22071-15-4	205	IS109	no	CC(C([O-])=O)c1cccc(c1)C(=O)c1ccccc1	A	0.6	3.6	2.12e-11	210	254.094	all	18.84		1	2	4	8		49.3293	112.421	124.745		105.989	96.5957	96.5553	7.928	3.42743	3.5297		131.1	177.8	109.7	96.4	10.8	38.3	3.1	6.8		101.1	95.4	92.7	90	2	4.8	3.7	3.3
Kresoxim-methyl	Pesticide	143390-89-0	154	IS009	no	CON=C(C(=O)OC)c1ccccc1COc1ccccc1C	N	4.3	4.3	2.86e-08	57	313.131	all	20.68		0.5	4	4	15		12.4434	57.0214	39.5162		26.3273	37.7345	22.8397	65.7494	2.13747	18.078		104.6	153.5	98.9	89.9	14	28.9	6.5	13.8		102.8	110.3	102.8	93.5	11.3	14.1	0.2	9.5
Kresoxim-methyl-acid	Pesticide-TP	1007364-30-8	3463	IS018	no	CON=C(C([O-])=O)c1ccccc1COc1ccccc1C	A	0.7	4	8.95e-11	182	299.116	all	20.1		0.5	1	2	3		47.4147	131.509	193.756		177.55	88.7784	82.983	27.5855	2.53916	8.16577		152.6	149.8	97.4	133.5	10.2	29.5	6.4	9.5		85.5	71.8	81.5	89.8	25.2	11.3	7.8	16.4
Lamotrigin	Pharmaceutical	84057-84-1	2676	IS092	yes	Nc1nnc(c(N)n1)-c1cccc(Cl)c1Cl	N	1.9	1.9	2.22e-11	209	255.008	all	12.78		1	3	7	15		33.4154	54.3244	61.6966		93.2795	92.6552	89.9423	3.16004	5.26514	2.23111		129.3	195.4	103.9	97.7	5.6	43.2	5.9	5.2		96.2	96.6	91.1	96.7	2.2	6.2	4.3	2.3
Lansoprazole	Pharmaceutical	103577-45-3	3137	IS151	no	Cc1c(OCC(F)(F)F)ccnc1CS(=O)c1nc2ccccc2[nH]1	N	3	3	4.86e-17	372	369.076	all	17.05		0.5	0.9	NA	NA		58.3943	NA	NA		181.529	167.388	294.858	3.67809	5.77307	4.36925		52.8	125.2	86.8	100.3	18	32.2	8.6	4		NA	NA	NA	NA	NA	NA	NA	NA
Lenacil	Pesticide	2164-08-1	2949	IS030	no	O=C1NC2=C(CCC2)C(=O)N1C1CCCCC1	N	1.8	1.8	4.97e-10	141	234.137	all	18.64		1	2	4	10		42.5331	96.8495	94.0822		123.143	118.679	113.654	5.43423	6.58876	2.20023		138.6	177.7	102.2	103.3	12	31.7	5.7	3.7		93.2	87.6	92	92.4	8.2	7.7	2.6	2.5
Levamisol	Pharmaceutical	14769-73-4	2857	IS067	no	C1CN2CC([NH+]=C2S1)c1ccccc1	C	2.1	2.4	NA	NA	204.072	all	9.66		0.5	2	3	6		22.3988	71.0817	81.675		67.0492	97.4676	99.4733	5.44235	2.86894	6.6967		130.3	141.5	104.2	98.7	2.6	33.5	2.8	7		84.8	81.9	83.8	82	4.4	1.1	1.2	3.1
Levetiracetam	Pharmaceutical	102767-28-2	2564	IS093	yes	CCC(N1CCCC1=O)C(N)=O	N	-0.6	-0.6	2.67e-10	158	170.106	all	10.87		5	20	45	95		25.936	43.4759	51.4387		89.7947	90.1936	NA	3.31301	10.0774	NA		129	184.6	104.8	NA	6.3	38	2.4	NA		65.6	60.2	56.3	NA	2.3	3	3.4	NA
Levofloxacin	Pharmaceutical	100986-85-4	3239	IS126	no	CC1COc2c(N3CCN(C)CC3)c(F)cc3C(=O)C(=CN1c23)C([O-])=O	A	0.1	0.7	4.98e-20	414	361.144	all	11.22		5	8	3	7		59.8429	586.719	671.557		67.6613	82.3701	98.7253	73.0001	6.99924	7.47644		238.9	172.9	102.8	135.3	50.5	32.6	7	8.3		88.7	108.2	93.3	113.7	4.4	3.8	1.7	4.9
Lidocain	Pharmaceutical	137-58-6	2572	IS094	yes	CC[NH+](CC)CC(=O)Nc1c(C)cccc1C	C	2	2.8	NA	NA	234.173	all	11.225		0.1	0.3	0.7	1		32.4462	58.5062	75.7013		93.9733	98.3856	100.932	3.25718	3.75002	5.77155		132.2	173.8	100.8	99.4	4	34.7	2	5.7		97.1	96.5	93.5	95	0.8	1.4	1.8	1.7
Lidocaine-N-Oxide	Pharmaceutical-TP	2903-45-9	3279	IS112	no	CC[N+]([O-])(CC)CC(=O)Nc1c(C)cccc1C	Z	1.7	1.7	1.05e-17	386	250.168	all	12.15		0.5	2	2	5		28.5021	87.7342	106.287		80.4372	106.462	109.249	1.70511	3.51682	2.10908		129.5	145.1	102.3	105	6	32.2	4.8	3.7		90.4	94.7	90.6	98.9	2.3	0.7	0.7	3.4
Linezolid	Pharmaceutical	165800-03-3	3291	IS153	no	CC(=O)NCC1CN(C(=O)O1)c1ccc(N2CCOCC2)c(F)c1	N	0.6	0.6	1.76e-14	321	337.144	all	14.87		5	20	35	70		24.1464	55.672	72.3175		69.2445	82.2716	90.4867	1.88457	0.678575	1.50044		134.1	177.5	103.3	100.3	5.6	31.7	3.5	4.2		92.3	90.5	92	99.5	2.2	3.7	2.4	3.8
Linuron	Pesticide	330-55-2	160	IS095	yes	CON(C)C(=O)Nc1ccc(Cl)c(Cl)c1	N	2.7	2.7	1.15e-08	73	248.012	all	19.5		5	10	20	50		47.9515	91.3533	101.61		94.019	99.3251	105.643	6.18538	3.33231	2.37237		105.7	160.3	100.9	99.8	10.5	35	2.4	7.2		96.5	98.3	92.4	93.3	1.5	3.6	1.6	1.5
Lorazepam	Pharmaceutical	846-49-1	3138	IS109	no	OC1N=C(c2ccccc2Cl)c2cc(Cl)ccc2NC1=O	N	3.5	3.5	4.1e-10	145	320.012	all	18.28		5	15	25	65		36.2344	76.7405	79.0247		80.2825	83.6992	82.117	32.6758	14.0802	3.49436		146.2	202.1	107.6	104.4	13.8	28.1	8.3	4.4		103.6	94.3	97.3	87.4	2.6	6.3	2.7	3.2
Losartan	Pharmaceutical	114798-26-4	2794	IS096	yes	CCCCc1nc(Cl)c(CO)n1Cc1ccc(cc1)-c1ccccc1-c1nn[nH]n1	N	5.1	5.1	4.35e-16	353	422.162	all	18.32		5	15	40	75		36.0361	49.4724	67.6032		93.7558	96.1781	99.8263	4.82606	7.15899	7.73042		131.8	161	99.1	104.6	5.8	34.7	4.1	10.4		85.5	85.9	80.1	88	2.8	1.2	3	3.9
Lovastatin	Pharmaceutical	75330-75-5	3139	IS101	no	CCC(C)C(=O)OC1CC(C)C=C2C=CC(C)C(CCC3CC(O)CC(=O)O3)C12	N	3.9	3.9	2.12e-10	163	404.256	all	22.25		10	50	65	100		19.1933	62.0455	91.2643		22.2813	42.0816	61.746	12.7267	11.2409	2.21784		76.7	114.6	107	106	21.1	16.6	12.1	4		70.5	70.9	76.1	59.5	12.3	11.2	13.7	5.8
Maleic-hydrazide	Pesticide	123-33-1	3489	IS115	no	O=C1N[N-]C(=O)C=C1	A	-1.9	-1.2	2.65e-11	205	112.027	all	5.88		50	NA	NA	NA		NA	NA	NA		NA	NA	NA	NA	NA	NA		NA	NA	NA	NA	NA	NA	NA	NA		NA	12.8	NA	NA	NA	4.3	NA	NA
Mandipropamid	Pesticide	374726-62-2	3061	IS028	no	COc1cc(CCNC(=O)C(OCC#C)c2ccc(Cl)cc2)ccc1OCC#C	N	3.7	3.7	2.17e-15	342	411.124	all	19.225		5	15	20	40		37.345	99.6065	126.823		68.8892	83.0629	96.553	5.84719	7.03083	1.60269		128.1	147.4	110.2	112.3	11.3	24.7	9.8	4.7		105	117.4	109.8	93.5	20.8	5.6	5.2	0.9
MCPA	Pesticide	94-74-6	261	IS097	yes	Cc1cc(Cl)ccc1OCC([O-])=O	A	-0.9	2.4	1.37e-08	69	200.024	all	19.27		5	15	40	90		33.3966	47.451	54.4012		89.893	92.6657	97.954	2.51747	8.58677	9.50811		111.1	175	101.5	102.8	11.2	32	1.2	10.3		96.1	92.9	92.7	94.2	0.9	2.2	2.2	0.7
MCPB	Pesticide	94-81-5	2710	IS098	yes	Cc1cc(Cl)ccc1OCCCC([O-])=O	A	0.1	2.9	3.42e-09	96	228.055	all	20.28		5	30	100	300		15.474	16.109	16.217		82.5715	82.6135	66.7203	6.10859	3.64055	46.5605		112.2	170.9	103.4	160.7	14.1	32.9	5.3	26.8		100	95.2	97.5	108.4	3.9	3.2	2.5	6
Mecoprop	Pesticide	93-65-2	308	IS100	yes	CC(Oc1ccc(Cl)cc1C)C([O-])=O	A	-0.3	3	1.82e-08	63	214.04	all	20.02		1	4	10	25		27.5448	40.5866	41.6058		99.9588	106.03	104.86	7.89491	5.09432	14.2644		110.6	185.5	101.4	99	12.9	34.9	3.1	8.3		100	99.2	94.9	94.2	2	0.9	1.8	3.4
Medazepam	Pharmaceutical	2898-12-6	3022	IS035	no	CN1CC[NH+]=C(c2ccccc2)c2cc(Cl)ccc12	C	1.7	4.2	NA	NA	270.092	all	14.54		0.5	NA	NA	NA		NA	NA	NA		68.4887	95.5637	89.2323	13.1276	4.73246	1.82003		111.7	154.2	103.4	109.2	10.1	24.9	14.7	4.4		83.9	95.2	93.6	68.8	6.7	4.5	1.1	10.4
Mefenamic-acid	Pharmaceutical	61-68-7	208	IS101	yes	Cc1cccc(Nc2ccccc2C([O-])=O)c1C	A	2.4	5.4	2.57e-11	206	241.11	all	21.86		0.5	0.6	2	4		77.0166	124.091	122.736		99.7317	100.72	NA	1.98774	2.62854	NA		132.2	169.2	101.8	97.7	5.4	34	3.4	7.4		101.3	95.7	93.3	NA	3.7	0.9	2.7	NA
Mefenpyr-diethyl	Pesticide	135590-91-9	3169	IS140	no	CCOC(=O)C1=NN(c2ccc(Cl)cc2Cl)C(C)(C1)C(=O)OCC	N	4.7	4.7	1.77e-07	31	372.064	all	21.1		0.5	3	2	9		15.1584	97.1826	56.2497		50.3408	118.709	50.9473	70.2288	3.06609	24.0379		105.2	153.4	84.3	87.1	11.2	37.9	7.2	11.3		98	107.3	96.9	95	4	10	2	3.2
Melamin	Industrial-chemical	108-78-1	3151	IS102	yes	Nc1nc(N)[nH+]c(N)n1	C	-2	-0.6	NA	NA	126.065	all	3.5		5	200	400	600		2.61478	4.95404	8.80855		NA	NA	NA	NA	NA	NA		138.6	NA	NA	NA	13.3	NA	NA	NA		21.3	NA	NA	NA	2.2	NA	NA	NA
Memantine	Pharmaceutical	19982-08-2	3351	IS153	no	CC12CC3CC(C)(C1)CC([NH3+])(C3)C2	C	-0.9	2.1	1.36e-12	263	179.167	all	14.93		0.1	0.7	1	3		14.7241	35.6096	28.8876		44.8693	51.6145	34.7197	13.7403	4.75262	13.2474		130.3	213	100.3	113.8	2.4	30	14.2	7.2		83.4	83.5	89.2	78	1	6.8	2.5	1.5
Mepanipyrim	Pesticide	110235-47-7	3062	IS127	no	CC#Cc1cc(C)nc(Nc2ccccc2)n1	N	3.7	3.7	3.27e-07	26	223.111	all	20.19		0.5	1	2	4		36.7287	99.4971	121.648		104.897	88.6596	150.814	3.97201	4.10001	11.3339		109.9	166.9	95.3	62.1	10.4	26.6	2.7	7.4		93.5	106.9	102.7	94.9	1.7	6.6	5.8	9.2
Meperidine	Pharmaceutical	57-42-1	3331	IS092	no	CCOC(=O)C1(CC[NH+](C)CC1)c1ccccc1	C	1.3	2.5	NA	NA	247.157	all	12.81		0.1	0.4	0.5	1		24.0839	75.4177	83.553		67.645	89.8567	86.7483	7.54647	2.21054	2.52199		130	154	99.2	103	5.2	34.2	5.7	4.5		88.6	87.8	86.8	96.6	1.5	1.2	2.3	3.4
Mephedron (=4-Methylmethcathinon)	Illicit-drug	1189805-46-6	2827	IS019	no	C[NH2+]C(C)C(=O)c1ccc(C)cc1	C	1	2.1	4.95e-15	337	177.115	all	11.41		0.5	7	4	20		7.29528	49.1557	24.4287		20.2417	57.4247	27.359	38.4992	5.53149	15.3397		107.2	135.1	76.7	71.4	14	43.4	13	14.6		62.3	66.2	62.8	72.7	1.9	2.8	3.6	2.4
Mepivacaine	Pharmaceutical	96-88-8	3126	IS154	no	C[NH+]1CCCCC1C(=O)Nc1c(C)cccc1C	C	2.7	3.2	NA	NA	246.173	all	11.64		0.1	0.4	0.6	1		27.3731	71.8798	90.4072		86.651	101.321	106.353	2.44363	15.2284	4.60973		138.9	175.1	106.1	103.3	9.7	29.8	6.3	2.6		78.4	74.7	80	89.6	2.3	3.7	5.4	5.2
Meptazinol	Pharmaceutical	54340-58-8	3290	IS117	no	CCC1(CCCC[NH+](C)C1)c1cccc(O)c1	C	1.2	3.1	NA	NA	233.178	all	12.14		0.1	0.3	0.4	0.9		35.8192	94.1961	110.485		113.397	137.284	132.22	3.48169	6.32279	4.04081		127.7	159.8	110.3	103.3	5.8	29.7	5.6	6		90.6	92.9	86.5	91.9	3	2.4	2.2	3.8
Mesosulfuron-methyl	Pesticide	208465-21-8	3170	IS054	no	COC(=O)c1ccc(CNS(C)(=O)=O)cc1S(=O)(=O)[N-]C(=O)Nc1nc(OC)cc(OC)n1	A	-0.4	0.5	6.17e-18	389	503.078	all	17.985		1	3	5	10		32.1487	75.2145	81.9643		166.922	135.227	101.562	1.99594	3.27	2.30647		134.6	196.6	110.7	101.2	12.3	32.8	7.5	7.3		101	95	96.2	98.7	10.6	3.4	4.3	4.1
Mesotrion	Pesticide	104206-82-8	258	IS103	yes	CS(=O)(=O)c1ccc(C(=O)[C-]2C(=O)CCCC2=O)c(c1)[N+]([O-])=O	Z	-1	1.1	NA	NA	339.041	all	16.01		10	30	70	200		30.9807	57.0477	63.9876		109.242	99.5559	111.365	17.4801	1.79518	2.38387		112.9	175.7	102.6	102.6	15.3	32.1	1.6	8.2		NA	96.5	94.6	80.1	NA	1.5	6.1	1.8
Mesotrion-MNBA	Pesticide-TP	110964-79-9	263	IS008	no	CS(=O)(=O)c1ccc(C([O-])=O)c(c1)[N+]([O-])=O	Z	-3.1	0.4	9.91e-14	296	244.999	all	9.31		5	25	40	100		21.3294	47.5163	47.3083		96.3015	99.88	93.2537	2.57402	3.6815	3.06483		147.7	195.3	98.9	104	14.6	33.6	7.4	5.6		98	57.1	89.3	93.6	0.9	5	2.2	1.9
Metalaxyl	Pesticide	57837-19-1	135	IS104	yes	COCC(=O)N(C(C)C(=O)OC)c1c(C)cccc1C	N	2.1	2.1	8.05e-10	126	279.147	all	18.44		5	10	25	60		51.0478	84.1347	83.0102		97.0435	96.9973	106.019	2.51996	2.62126	5.61498		112.8	168.9	102.9	97.8	12.1	31.1	2.8	6.6		96.6	95.8	93.6	94.7	1.5	0.5	2.5	2.8
Metamitron	Pesticide	41394-05-2	58	IS063	no	CC1=NN=C(C(=O)N1N)c1ccccc1	N	0.4	0.4	5.85e-12	236	202.085	all	14.35		0.5	1	3	5		35.3898	78.8434	99.3024		75.6295	80.384	96.6993	9.66295	4.04001	5.40793		113.4	186.8	106.3	98.5	10.9	25.3	3.2	7.2		97.1	NA	95.8	97.5	2.2	NA	1.6	2.2
Metamitron-Desamino	Pesticide-TP	36993-94-9	4	IS137	no	CC1=NN=C(C(=O)[N-]1)c1ccccc1	A	0.2	0.7	1.4e-09	115	187.075	all	14.49		1	2	4	9		40.0069	97.4514	114.035		123.773	136.927	126.69	7.02167	1.12963	4.85509		138.3	200.1	112	106.7	13.1	23.8	8.1	3.4		97.9	97.8	89.8	90.1	0.8	2.3	1.5	1.4
Metaxalone	Pharmaceutical	1665-48-1	3127	IS160	no	Cc1cc(C)cc(OCC2CNC(=O)O2)c1	N	2.4	2.4	2.68e-10	157	221.105	all	17.76		0.5	2	3	5		23.6873	78.3487	105.264		74.8882	65.4243	78.098	9.74242	2.75462	3.38385		108.7	163	95.8	99.2	7.9	23.6	8.3	2.4		103.7	85.9	87.1	87.9	17.5	5.8	8.1	12.8
Metazachlor	Pesticide	67129-08-2	269	IS038	no	Cc1cccc(C)c1N(Cn1cccn1)C(=O)CCl	N	3	3	5.8e-11	188	277.098	all	18.28		1	3	5	10		39.9109	78.5378	84.7812		69.911	74.1624	72.2163	4.88682	1.60288	5.15058		112.2	185.2	103.8	96	12.2	30.1	4.6	8		96.5	97	93.4	94.5	1.7	0.9	2.3	1.4
Metazachlor-ESA	Pesticide-TP	172960-62-2	705	IS025	no	Cc1cccc(C)c1N(Cn1cccn1)C(=O)CS([O-])(=O)=O	A	-0.7	0.4	2.82e-17	379	323.094	all	17.54		1	6	9	20		16.7336	46.1624	55.9459		67.8877	81.0073	97.3437	5.21628	2.54041	6.10593		121.5	200.3	101.5	104.2	13.3	30.3	5.6	3.4		98.7	95.6	96.8	97.6	1.7	1.7	4.2	3.6
Metazachlor-OXA	Pesticide-TP	1231244-60-2	706	IS114	no	Cc1cccc(C)c1N(Cn1cccn1)C(=O)C([O-])=O	A	-1	1.8	7.25e-15	332	273.111	all	17.1		1	7	15	25		14.2637	31.061	39.9884		136.207	131.29	137.239	2.55109	1.37919	4.4055		118	185.6	107.6	103	11.6	25.9	6.7	2.9		95.6	97.5	92.4	87.4	3.6	2.2	5.6	4
Metconazole	Pesticide	125116-23-6	3171	IS140	no	CC1(C)CCC(Cc2ccc(Cl)cc2)C1(O)Cn1cncn1	N	3.6	3.6	3.03e-10	153	319.145	all	21.27		0.1	0.4	0.7	2		25.6778	58.3835	61.6386		85.8907	89.9683	76.5017	1.97298	5.1653	6.07752		113.6	149.6	100.1	105	6.6	29.9	7.3	4.2		95.9	107.6	94.9	80.9	3.3	9.2	5.6	16.7
Metformin	Pharmaceutical	657-24-9	2550	IS105	yes	CN(C)C(=[NH2+])NC(N)=[NH2+]	C	-5.7	-0.9	4.47e-24	446	129.101	all	3.25		10	200	300	400		6.17253	13.487	23.0648		NA	60.0686	NA	NA	6.79542	NA		134.9	159.9	117.7	NA	5.3	34	9.9	NA		88.2	NA	NA	NA	4.1	NA	NA	NA
Methadon	Illicit-drug	76-99-3	2828	IS106	yes	CCC(=O)C(CC(C)[NH+](C)C)(c1ccccc1)c1ccccc1	C	2.9	5	NA	NA	309.209	all	15.89		0.1	0.3	0.6	1		35.3949	67.4132	67.2189		94.4638	99.4599	99.8063	7.71438	8.34832	1.91069		129.9	150.6	104.7	100.1	4.1	27.6	4.3	6		94.3	96	92.9	72.1	1	1.8	2.5	26.5
Methamphetamin	Illicit-drug	537-46-2	2829	IS107	yes	C[NH2+]C(C)Cc1ccccc1	C	-0.7	2.2	1.81e-13	287	149.12	all	10.58		0.5	2	3	9		31.9861	59.2677	57.3846		89.6	93.9347	94.1123	1.83871	1.17571	3.45396		131.6	166.2	100.4	91.3	4	31.3	2.9	7.2		92.5	86.6	89.3	92.5	1.3	3.2	0.5	3.2
Methidathion	Pesticide	950-37-8	3096	IS109	no	COC1=NN(CSP(=S)(OC)OC)C(=O)S1	N	2.3	2.3	7.1e-09	82	301.962	all	18.83		10	30	35	85		35.1562	107.32	120.294		75.4933	96.3119	95.878	17.2098	4.60627	2.04088		137.5	180.6	108	105.5	17.5	37.6	11.2	5.9		102.4	97.9	96.5	88.2	2.9	4.4	2.6	4.7
Methiocarb	Pesticide	2032-65-7	2937	IS108	yes	CNC(=O)Oc1cc(C)c(SC)c(C)c1	N	3.1	3.1	1.14e-09	121	225.082	all	19.45		5	25	35	100		21.1916	59.6628	36.0423		53.8237	91.2484	100.544	5.64622	2.61515	7.03885		90.6	115.7	67.9	64	7.6	22.7	3.6	3.7		96.3	95.4	92.7	88.7	0.7	1.3	3	1.4
Methiocarb-sulfoxide	Pesticide-TP	2635-10-1	2953	IS045	no	CNC(=O)Oc1cc(C)c(c(C)c1)S(C)=O	N	1.2	1.2	7.2e-14	304	241.077	all	13.67		1	NA	NA	NA		NA	NA	NA		NA	NA	NA	NA	NA	NA		79.4	NA	NA	NA	14	NA	NA	NA		75.7	83	77.8	58.2	22.5	6.5	10.9	41.3
Methomyl	Pesticide	16752-77-5	2942	IS154	no	CNC(=O)ON=C(C)SC	N	0.7	0.7	2.02e-09	109	162.046	all	11.93		0.5	2	3	8		25.263	71.8366	66.3739		77.8418	88.7103	66.143	11.4789	8.93291	3.87167		137.3	166.6	98.3	110.2	11.2	41.1	6.8	4.1		82.7	77.3	79	79.3	3.9	2.9	5	7.2
Methoxyfenozid	Pesticide	161050-58-4	2935	IS161	no	COc1cccc(C(=O)NN(C(=O)c2cc(C)cc(C)c2)C(C)(C)C)c1C	N	4.7	4.7	3.84e-12	243	368.21	all	19.68		1	2	4	8		44.8401	104.056	124.763		145.527	103.113	101.847	22.6785	2.61933	3.9593		114.3	164.5	104.2	98.9	9.7	24	8.2	5		104.2	102.9	98.1	94.8	4.5	4.1	1.4	6.6
Methsuximide	Pharmaceutical	65928-58-7	3285	IS168	no	CN1C(=O)CC(C)(C1=O)c1ccccc1	N	1.5	1.5	5.96e-09	85	203.095	all	16.58		5	15	20	55		29.9572	93.6222	94.5601		66.7888	113.984	86.4977	24.8136	2.95559	5.58592		114	142.8	99	85.5	4.3	36.9	7.4	3.9		99.2	84.5	89.9	89.6	4.3	4.3	3.5	12
Methylprednisolon	Pharmaceutical	83-43-2	2621	IS109	yes	CC1CC2C3CCC(O)(C(=O)CO)C3(C)CC(O)C2C2(C)C=CC(=O)C=C12	N	1.6	1.6	3.59e-08	53	374.209	all	18.9		1	2	5	10		45.5383	75.4207	80.4315		104.79	100.963	100.555	4.1727	1.24193	2.64426		129.8	154	106	101	5.6	33.1	1.3	9.1		93.1	92.3	84.4	88.4	2.8	0.7	1.7	3.8
Metoclopramid	Pharmaceutical	364-62-5	2781	IS019	no	CC[NH+](CC)CCNC(=O)c1cc(Cl)c(N)cc1OC	C	-0.6	1.4	NA	NA	299.14	all	11.34		0.5	2	2	6		25.9472	88.294	77.5426		69.031	87.0581	71.9623	5.39076	5.95694	2.44555		103.8	138.7	102.5	92.6	12.3	33.6	4.6	7.5		86.5	90	85.3	86.5	2.3	1.9	2.2	2.8
Metolachlor	Pesticide	51218-45-2	268	IS110	yes	CCc1cccc(C)c1N(C(C)COC)C(=O)CCl	N	3.5	3.5	1.49e-09	114	283.134	all	20.595		5	15	25	60		39.6253	80.4975	85.4551		93.998	95.0712	101.844	71.8248	1.63688	2.46753		98.9	115	93.1	91.7	11.5	27	2.8	7.8		NA	93	90.6	92.5	NA	3.7	2.9	2.4
Metolachlor-Morpholinon	Pesticide-TP	120375-14-6	67	IS160	no	CCc1cccc(C)c1N1C(C)COCC1=O	N	2.6	2.6	9.92e-09	75	233.142	all	18.14		1	2	3	8		56.091	134.78	124.979		195.516	186.803	154.709	1.22118	0.618621	6.03093		107.8	172.1	89.6	NA	9.2	31.5	7.3	NA		101.9	86.5	83.1	91.2	21.4	6.5	7.7	9.7
Metolachlor-OXA	Pesticide-TP	152019-73-3	265	IS060	no	CCc1cccc(C)c1N(C(C)COC)C(=O)C([O-])=O	A	-0.5	2.9	1.86e-13	286	279.147	all	21.26		5	50	85	200		10.1343	23.9688	28.9311		65.838	88.8183	122.566	8.57733	8.66406	6.85768		139.2	210.9	110.2	99.1	12.6	23.4	14.6	4.2		81.6	67.5	87.9	97.3	19.7	19.4	8.8	10.3
Metoprolol	Pharmaceutical	37350-58-6	172	IS112	yes	COCCc1ccc(OCC(O)C[NH2+]C(C)C)cc1	C	-0.8	1.8	1.07e-20	419	267.183	all	12.28		0.5	1	3	6		37.8825	66.3759	79.0256		86.8602	91.4255	95.423	2.23974	5.97566	1.69986		132	183.9	107	102.1	6.3	37.1	2.9	6.1		94.8	93.1	93.3	89.5	0.7	3	1.6	5.2
Metosulam	Pesticide	139528-85-1	3172	IS114	no	COc1cc(OC)n2nc(nc2n1)S(=O)(=O)Nc1c(Cl)ccc(C)c1Cl	N	3.5	3.5	2.9e-14	317	417.007	all	16.99		1	3	5	10		34.9225	84.4784	83.231		102.811	98.1032	101.171	5.24856	1.5416	6.42282		122.5	187.6	98.6	105.6	10.2	31.2	5.8	2.5		98.1	96.2	99.7	92.6	5	4.1	1.5	1.4
Metoxuron	Pesticide	19937-59-8	3204	IS106	no	COc1ccc(NC(=O)N(C)C)cc1Cl	N	1.8	1.8	4.25e-11	194	228.067	all	15.98		1	2	3	8		58.0172	114.899	128.653		193.411	153.22	166.897	8.80321	1.4386	6.72479		133.3	178.2	103.5	98.1	14.3	31.3	7.7	6.6		103.9	92.8	90.2	129.2	4.6	1.9	2.5	15.5
Metrafenone	Pesticide	220899-03-6	3063	IS061	no	COc1ccc(Br)c(C)c1C(=O)c1c(C)cc(OC)c(OC)c1OC	N	4.6	4.6	1.15e-11	224	408.057	all	21.42		1	3	3	8		36.0242	156.411	129.973		138.15	91.2713	63.6097	8.68027	5.56479	7.33089		118.8	166.3	84.4	100.9	13.1	26.2	13.4	4.7		102.9	92.4	85.4	116.6	7.7	5.4	6.3	19.9
Metribuzin	Pesticide	21087-64-9	90	IS147	no	CSC1=NN=C(C(=O)N1N)C(C)(C)C	N	2	2	1.81e-12	253	214.089	all	17.27		1	NA	NA	NA		NA	NA	NA		92.858	91.9889	101.342	8.11267	3.76377	3.93048		111.2	169.2	100.9	99.6	13.1	31.6	1.5	7		91.1	94.1	89.8	95.2	1.3	2.9	0.4	1.9
Metribuzin-Desamino (=DA)	Pesticide-TP	35045-02-4	91	IS114	no	CSC1=NC(=O)C(=N[N-]1)C(C)(C)C	A	1.3	2.3	4.33e-10	143	199.078	all	17.74		0.5	NA	NA	NA		NA	NA	NA		88.8523	88.8319	97.6187	7.25484	2.30063	5.01395		112.8	180.8	100.7	108.7	7.8	26.1	5.4	4		96.2	91.2	94.4	90.7	0.4	4.3	1.8	5.9
Metribuzin-Diketo (=DK)	Pesticide-TP	56507-37-0	93	IS103	no	CC(C)(C)C1=NNC(=O)N(N)C1=O	N	0.6	0.6	2.48e-11	207	184.096	all	15.56		50	200	200	300		32.1338	126.637	164.835		112.091	101.692	117.27	22.2054	10.0396	15.099		107.4	204.9	91.2	96.4	18.4	41.2	13.9	16.6		94.5	NA	NA	NA	12.6	NA	NA	NA
Metronidazol	Pharmaceutical	443-48-1	197	IS113	yes	Cc1ncc(n1CCO)[N+]([O-])=O	Z	-0.5	-0.5	1.69e-11	215	171.064	all	10.03		0.5	1	4	7		33.3712	53.7613	67.8703		106.721	112.515	113.402	10.6004	5.75729	1.71793		130.3	183.7	102.3	101.6	4.1	33.3	1	8.3		95.6	91.3	87.1	95.9	5.5	2.6	2.5	0.9
Metsulfuron-methyl	Pesticide	74223-64-6	128	IS114	yes	COC(=O)c1ccccc1S(=O)(=O)[N-]C(=O)Nc1nc(C)nc(OC)n1	A	1	2.1	7.52e-14	302	381.074	all	16.96		5	15	35	85		36.2437	59.5154	58.1557		87.0578	92.7933	105.889	35.0725	190.983	4.46481		99.3	168	102	105.3	7.8	21.6	4.1	2.9		98.1	95.2	95.9	NA	1.8	1.8	3.8	NA
Mexiletine	Pharmaceutical	31828-71-4	3010	IS134	no	CC([NH3+])COc1c(C)cccc1C	C	0.1	2.5	6.52e-15	336	179.131	all	13.25		0.5	NA	NA	NA		NA	NA	NA		46.4232	58.7057	59.5467	17.3791	1.02021	2.92237		137	195.1	97.3	99.1	12.3	31.8	11.3	3.7		69.1	68.7	67.6	80.7	3.2	4.7	3.2	3.4
Mianserin	Pharmaceutical	24219-97-4	3274	IS069	no	C[NH+]1CCN2C(C1)c1ccccc1Cc1ccccc21	C	3.6	3.8	NA	NA	264.163	all	14.54		0.5	3	4	8		17.8472	54.2889	63.6104		51.4923	67.5291	63.984	10.0654	10.3822	6.55418		126.4	151.8	104.2	107.5	14.2	34.3	18.3	7.4		90.1	NA	95.7	68.4	5.9	NA	0.7	31.9
Mianserin-N-Oxide	Pharmaceutical-TP	62510-46-7	3278	IS021	no	C[N+]1([O-])CCN2C(C1)c1ccccc1Cc1ccccc21	Z	2.7	2.7	6.51e-17	368	280.158	all	15.11		0.5	2	3	6		24.8244	70.136	90.4551		67.4305	73.6356	87.0957	2.55096	1.52741	4.98839		118.9	166.6	100.2	105.3	9.8	25	9.6	5.1		93.7	102.9	NA	81.2	4.1	3.6	NA	12.9
Midazolam	Pharmaceutical	59467-70-8	3023	IS069	no	Cc1ncc2CN=C(c3ccccc3F)c3cc(Cl)ccc3-n12	N	3.8	4	2.8e-11	204	325.078	all	14.51		5	20	30	60		25.1526	68.2734	86.5092		70.551	75.8091	74.795	4.4666	5.67128	2.34857		131.8	152.8	101.8	106.5	13.9	33	8.6	5.5		87.5	90.5	89.6	83	5.6	3.2	2	2.6
Moclobemid	Pharmaceutical	71320-77-9	2675	IS019	no	Clc1ccc(cc1)C(=O)NCCN1CCOCC1	N	1.4	1.5	1.62e-14	323	268.098	all	11.62		0.1	0.5	0.6	1		21.7556	63.833	72.7159		56.0308	54.7375	58.9953	2.28865	6.86672	1.78248		100.7	168.4	105	94	12.3	32.6	5.2	7		91.4	100.1	90.8	84.5	1.3	1.1	4.3	4.5
Mono(2-acryloyloxyethyl)-succinate	Industrial-chemical	50940-49-3	3842	IS169	no	[O-]C(=O)CCC(=O)OCCOC(=O)C=C	A	-2.6	0.5	2.89e-12	247	216.063	all	13.71		1	9	15	100		11.7298	25.0977	9.80634		12.5025	21.5609	6.386	23.3591	4.23322	25.0586		113.5	204.1	79.2	31.6	12.8	34	14	12		37.8	71.7	61.7	53.1	3.4	3.5	1.4	12.7
Monolinuron	Pesticide	1746-81-2	3173	IS054	no	CON(C)C(=O)Nc1ccc(Cl)cc1	N	2.1	2.1	1.56e-08	67	214.051	all	17.88		0.5	2	2	NA		30.1301	85.0062	NA		157.809	150.931	NA	30.5232	27.2705	NA		124.3	161.6	92.7	NA	11.9	45.7	9.1	NA		NA	92.4	91.9	94.2	NA	4.8	4.1	8.2
Monuron	Pesticide	150-68-5	161	IS114	no	CN(C)C(=O)Nc1ccc(Cl)cc1	N	1.9	1.9	7.19e-10	131	198.056	all	16.94		0.5	1	2	5		45.8816	117.535	105.53		133.707	147.618	140.83	8.3016	1.02726	3.75644		107.6	173.1	102.7	106	12.7	31.6	3.5	5.7		99.5	NA	94.3	90.3	3.2	NA	2.3	5.7
Morphin	Illicit-drug	57-27-2	2744	IS115	yes	C[NH+]1CCC23C4Oc5c2c(CC1C3C=CC4O)ccc5O	C	-1	0.9	NA	NA	285.137	all	7.4		0.5	2	4	8		28.9633	50.3282	63.3645		94.3282	99.3085	98.558	6.40645	8.65596	3.06101		135.4	171.7	104.2	99.7	5.6	34.7	3.1	5.5		81.1	91.3	87.9	89.6	2.6	2.3	0.7	0.8
Myclobutanil	Pesticide	88671-89-0	2957	IS161	no	CCCCC(Cn1cncn1)(C#N)c1ccc(Cl)cc1	N	3.7	3.7	3.34e-09	98	288.114	all	19.78		0.5	2	4	7		21.2446	50.4319	67.6115		65.7538	56.6724	64.9953	18.1241	4.95857	2.07966		118.8	147	109.1	100.7	11.3	17	7.9	5		102.5	91.9	94	85.1	7.8	2.4	1.9	1.5
Mycophenolic-Acid	Pharmaceutical	24280-93-1	2808	IS109	no	COc1c(C)c2COC(=O)c2c(O)c1CC=C(C)CCC([O-])=O	A	0.4	3.5	3.82e-12	244	320.126	all	18.95		0.5	1	2	NA		33.6583	88.7117	NA		75.7198	78.3081	NA	9.01096	3.07999	NA		126.6	171.7	103.4	NA	4.2	38.8	4.2	NA		99.6	97.1	100.1	NA	4.1	5.9	4.5	NA
N-(2-4-dimethylphenyl)-N-methylformamidine	Pesticide	33089-74-6	331	IS033	no	C[NH+]=CNc1ccc(C)cc1C	C	0.8	2.4	NA	NA	162.116	all	11.11		1	10	10	70		9.17251	37.8671	14.6029		22.842	53.8787	20.5413	62.6298	1.63306	32.5026		120.7	153	76.9	79.1	10.1	38.5	12.5	12.9		35.1	27.7	47.9	52.5	74.6	66.8	7.3	20.4
N-(4-Aminophenyl)-N-methyl-acetamid	Industrial-chemical	119-63-1	641	IS036	no	CN(C(C)=O)c1ccc(N)cc1	N	0.2	0.2	4.47e-11	193	164.095	all	7.84		0.5	2	4	7		20.2487	51.1215	72.3612		65.0373	86.0903	114.358	11.6652	6.32035	6.21693		104.1	146.3	97.6	85	12.7	35.2	8.6	5.6		64.8	65.4	56.8	67.5	4.7	5.5	4.1	9.8
N4-Acetyl-Sulfadiazin	Pharmaceutical-TP	127-74-2	248	IS117	no	CC(=O)Nc1ccc(cc1)S(=O)(=O)[N-]c1ncccn1	A	0.2	0.5	5.13e-13	277	292.063	all	11.96		0.5	2	4	9		21.9263	48.7322	58.3358		64.7982	72.7427	71.5943	3.53461	4.8346	1.04649		132.8	178.3	113.3	99.5	5.2	28.3	5.3	10		98.6	93.8	89.2	92.8	1.8	3.8	1	4.6
N4-Acetyl-Sulfadimethoxin	Pharmaceutical-TP	24341-30-8	245	IS106	no	COc1cc(OC)nc([N-]S(=O)(=O)c2ccc(NC(C)=O)cc2)n1	A	1	1.3	1.49e-13	288	352.084	all	15.95		1	3	5	10		37.2245	76.4004	95.0752		119.92	101.638	126.515	15.3522	5.52741	6.87849		132	171.7	109.1	95.6	5.2	37.2	7	9.1		104	92.7	91.7	132.7	2	0.8	2.8	13.6
N4-Acetyl-Sulfamethazin	Pharmaceutical-TP	100-90-3	247	IS155	no	CC(=O)Nc1ccc(cc1)S(=O)(=O)[N-]c1nc(C)cc(C)n1	A	0.4	0.7	6.25e-13	276	320.094	all	13.09		0.5	2	4	7		24.8756	56.6825	70.0282		106.928	100.196	96.4057	4.04357	1.71981	2.9614		127.2	178.6	108	97.1	2.7	35.7	3.5	5.4		86.9	91	93.2	93.2	1.8	4	2.8	5.6
N4-Acetyl-Sulfamethoxazol	Pharmaceutical-TP	21312-10-7	299	IS116	yes	CC(=O)Nc1ccc(cc1)S(=O)(=O)[N-]c1cc(C)on1	A	0.1	0.9	3.1e-15	338	295.063	all	14.52		1	3	8	15		30.6716	51.5671	63.8815		92.4492	94.3095	97.523	4.58365	1.35736	2.36252		134.1	184.3	107.6	96	5.8	34.3	2.6	11.3		99.1	97.9	90.7	94	0.4	0.9	2.7	2.8
N4-Acetyl-Sulfathiazol	Pharmaceutical-TP	127-76-4	249	IS117	yes	CC(=O)Nc1ccc(cc1)S(=O)(=O)[N-]c1nccs1	A	0.7	1	1.9e-16	362	297.024	all	12.25		5	15	35	75		33.0093	53.6173	65.0186		89.4338	94.8896	94.8593	1.43407	1.71318	1.74833		130.9	181.2	104.7	101.1	6.9	33	4.5	7.4		98.7	96.1	94	90	1.9	1.5	2.4	3.3
Nafcillin	Pharmaceutical	147-52-4	3206	IS005	no	CCOc1ccc2ccccc2c1C(=O)NC1C2SC(C)(C)C(N2C1=O)C([O-])=O	A	-1	2.3	2.19e-16	360	414.125	all	19.03		10	25	50	500		38.0257	80.6948	20.925		88.5942	110.684	37.559	23.2628	1.19827	1.83605		131.8	179.5	110.6	143.9	4.8	35.2	4.8	10.1		74.1	27	36.7	44.8	29	7.7	6.7	17.1
Naltrexon	Pharmaceutical	16590-41-3	2830	IS066	no	Oc1ccc2CC3[NH+](CC4CC4)CCC45C(Oc1c24)C(=O)CCC35O	C	-0.2	1.4	NA	NA	341.163	all	9.63		0.5	NA	NA	NA		NA	NA	NA		72.3377	82.8793	87.4713	2.04362	2.14303	1.15904		127.6	158.4	102.6	99	5.6	34.6	2.6	4.4		87.8	98.2	95.7	94.3	8.5	2.8	3.2	3.5
Napropamid	Pesticide	15299-99-7	120	IS068	no	CCN(CC)C(=O)C(C)Oc1cccc2ccccc12	N	3.2	3.2	3.77e-10	148	271.157	all	20.26		0.5	1	2	3		51.862	117.058	155.648		172.026	161.847	172.727	9.25431	1.24957	3.15104		109.1	140.1	88.4	90.9	11.6	32.6	5.8	9.1		96.6	90.8	89.3	96.1	12.3	2.2	5.6	6.8
Naproxen	Pharmaceutical	22204-53-1	202	IS118	yes	COc1ccc2cc(ccc2c1)C(C)C([O-])=O	A	0.3	3	3.39e-10	150	230.094	all	19.29		5	20	50	100		28.195	39.9323	37.7614		128.272	124.902	NA	3.40281	1.15967	NA		132.2	147.6	109.2	NA	5.1	28	4.8	NA		96.1	96.5	92.8	NA	2.6	5.5	2.8	NA
Nateglinide	Pharmaceutical	105816-04-4	3289	IS083	no	CC(C)C1CCCC(C1)C(=O)NC(Cc1ccccc1)C([O-])=O	A	1.4	4	1.66e-12	257	317.199	all	21.07		1	2	4	6		45.3418	113.616	161.557		190.927	119.91	157.343	50.2599	2.33035	4.70391		133	141.3	107.8	92.2	8.3	22.5	3.7	5.5		89.5	79.4	87	93.8	7.2	9.9	4.3	8.9
N-Bisdesmethyl-Tramadol	Pharmaceutical-TP	931115-27-4	3398	IS092	no	COc1cccc(c1)C1(O)CCCCC1C[NH3+]	C	-0.9	1.6	2.96e-19	409	235.157	all	12.8		0.5	2	3	6		26.501	77.9773	82.5302		75.4835	92.1132	84.612	9.01723	11.0876	14.3711		137	186.1	105.4	98.5	14	31.7	7.9	4.4		50.1	47.4	46.3	70.2	3	5	1	5.6
N-Desmethyl-Azithromycin	Pharmaceutical-TP	172617-84-4	3858	IS023	no	CCC1OC(=O)C(C)C(OC2CC(C)(OC)C(O)C(C)O2)C(C)C(OC2OC(C)CC([NH2+]C)C2O)C(C)(O)CC(C)C[NH+](C)C(C)C(O)C1(C)O	C	-2.9	2.1	NA	NA	734.493	all	13.07		50	200	300	400		25.5394	75.0285	113.985		273.026	251.66	313.104	49.2589	5.48605	13.7074		150.9	142.1	117.2	94.9	46	28.4	8.3	6.5		104	98.1	98.7	121.3	0.9	5.2	2.6	27.2
N-desmethylpheniramine	Pharmaceutical-TP	19428-44-5	3420	IS156	no	C[NH2+]CCC(c1ccccc1)c1ccccn1	C	-0.3	2.6	1.91e-17	381	226.147	all	10.76		5	25	30	60		20.5192	68.1335	80.0819		66.5282	85.6659	88.081	12.8777	6.0128	8.93765		166.5	164.7	105.8	109.4	18.3	29.7	8.4	5.1		59.5	65.4	65.1	81.3	2.4	5	5.9	2.2
N-Desmethyltramadol	Pharmaceutical-TP	80456-81-1	3565	IS148	no	C[NH+](C)CC1CCCCC1(O)c1cccc(O)c1	C	0.1	1.7	NA	NA	249.173	all	12.7		0.5	1	2	4		36.6948	104.758	124.857		148.712	148.905	117.53	7.35664	4.05753	5.9004		141.5	195.6	105.8	108	11.9	30.7	6.2	4.6		NA	87.1	81.8	82.6	NA	0.6	3.7	3.7
N-Desvenlafaxin	Pharmaceutical-TP	149289-30-5	1034	IS119	yes	C[NH2+]CC(c1ccc(OC)cc1)C1(O)CCCCC1	C	-0.3	2.4	7.12e-19	405	263.188	all	14.08		1	3	7	15		35.2529	58.8578	58.5945		96.0958	99.6149	100.651	4.18334	7.44906	6.38252		133	166.9	104.8	100.6	4.1	37.1	2.6	7.1		76.9	82.5	76.2	85.7	1.7	2.1	2	2.8
Neohesperidin-dihydrochalcon	Others	20702-77-6	2814	IS076	no	COc1ccc(CCC(=O)c2c(O)cc(OC3OC(CO)C(O)C(O)C3OC3OC(C)C(O)C(O)C3O)cc2O)cc1O	N	0.7	0.7	2.98e-32	474	612.205	all	16.33		5	NA	600	1500		NA	3.3639	3.38337		NA	10.5669	8.9174	NA	8.88236	14.7171		115.8	NA	51.7	49.7	5.6	NA	21.7	15.7		71.4	78.7	90.1	85	25.8	5	7	18.9
Neotam	Others	165450-17-9	2815	IS121	yes	COC(=O)C(Cc1ccccc1)NC(=O)C(CC([O-])=O)[NH2+]CCC(C)(C)C	Z	-0.1	-0.1	1.75e-24	452	378.216	all	17.24		50	600	600	1300		8.89461	36.3265	39.5402		68.9488	97.1286	87.4855	103.28	1.14872	5.91044		134	118.1	89.2	81.8	4.7	19.5	1.7	5.4		91.9	91.3	93.8	95.2	1.9	2.4	4.2	4.2
N-EtFOSA	PFC	n.a.	2731	IS131	no	CC[N-]S(=O)(=O)C(F)(F)C(F)(F)C(F)(F)C(F)(F)C(F)(F)C(F)(F)C(F)(F)C(F)(F)F	A	4.5	5.4	5.37	1	526.985	only AR-VEC/SPE	22.76																		NA	NA	NA	NA	NA	NA	NA	NA		NA	57.6	66.9	NA	NA	37.9	25.9	NA
Nicosulfuron	Pesticide	111991-09-4	129	IS122	yes	COc1cc(OC)nc(NC(=O)[N-]S(=O)(=O)c2ncccc2C(=O)N(C)C)n1	A	-0.1	0.8	1.39e-18	399	410.101	all	16.87		1	3	8	25		36.3678	48.3556	42.3822		71.562	NA	96.9797	34.0033	NA	5.4767		101.1	164.7	102.9	101.9	9.7	23.2	5.2	4.5		95.8	97.3	96.2	95.7	2.6	1.8	0.3	2.9
Nicotine	Illicit-drug	54-11-5	3008	IS033	no	C[NH+]1CCCC1c1cccnc1	C	-0.4	1.2	NA	NA	162.116	all	11.11		1	10	10	70		9.17251	37.8671	14.6029		22.842	53.8787	20.5413	62.6298	1.63306	32.5026		120.7	153	76.9	79.1	10.1	38.5	12.5	12.9		35.1	27.7	47.9	52.5	74.6	66.8	7.3	20.4
N-MeFOSA	PFC	n.a.	2730	IS131	no	C[N-]S(=O)(=O)C(F)(F)C(F)(F)C(F)(F)C(F)(F)C(F)(F)C(F)(F)C(F)(F)C(F)(F)F	A	4.1	5.1	4.04	2	512.969	only AR-VEC/SPE	22.27																		NA	NA	NA	NA	NA	NA	NA	NA		NA	50.3	61.7	NA	NA	36.7	32	NA
N-MeFOSAA	PFC	n.a.	2920	IS131	no	CN(CC([O-])=O)S(=O)(=O)C(F)(F)C(F)(F)C(F)(F)C(F)(F)C(F)(F)C(F)(F)C(F)(F)C(F)(F)F	A	1.3	4.8	0.00132	6	570.975	only AR-VEC/SPE	23.32																		NA	NA	NA	NA	NA	NA	NA	NA		NA	80	95.4	NA	NA	23.7	37.7	NA
N-Methylacetanilid	Industrial-chemical	579-10-2	638	IS042	no	CN(C(C)=O)c1ccccc1	N	1.1	1.1	1.26e-07	36	149.084	all	15.53		0.5	0.9	1	3		56.4947	148.423	148.589		162.74	227.034	156.613	41.5225	1.31641	4.15477		92.8	102.5	74.1	81.1	5.1	48.6	12.5	9.9		84.7	77.4	84.9	143.5	18.2	4.6	7.3	18.7
N-Methyl-N-propargylbenzylamine	Pharmaceutical	555-57-7	3004	IS019	no	C[NH+](CC#C)Cc1ccccc1	C	1.1	2.1	NA	NA	159.105	all	11.4		1	15	9	50		6.67107	46.1928	20.9558		18.6715	54.3527	24.2213	39.9309	6.99988	17.5069		97.6	134.7	73.6	72.1	15.5	46.4	14.6	18.4		62.3	66.9	62.4	78.1	2.7	1.2	1.6	7.8
N-N-Didesvenlafaxin	Pharmaceutical-TP	93413-77-5	2658	IS123	yes	COc1ccc(cc1)C(C[NH3+])C1(O)CCCCC1	C	-0.4	1.9	3.93e-19	408	249.173	all	14.13		0.1	0.4	0.8	2		26.271	52.1145	54.1085		88.923	92.3429	93.7433	15.6292	10.271	12.8917		NA	163.1	105.2	91	NA	37.7	3.9	6		40.5	50.1	44.7	66.6	0.2	7.7	2.1	6
N-N-diethyl-3-methylbenzamid (=DEET)	Biocide	134-62-3	213	IS124	yes	CCN(CC)C(=O)c1cccc(C)c1	N	2.5	2.5	2.08e-08	62	191.131	all	18.39		10	20	40	100		51.9766	101.247	93.5735		103.648	114.932	134.589	6.89722	10.3378	3.03095		90.4	122.8	93.2	86.2	11.7	33.5	4.6	7.4		86.9	89.1	83.2	96.5	6.1	2.5	1.2	4.7
NN-Dimethyldicylamin-N-oxid	Others	2605-79-0	2784	IS122	no	CCCCCCCCCCN(C)(C)=O	N	3.1	3.1	3.75e-11	198	201.209	all	16.85		0.1	NA	NA	NA		NA	NA	NA		66.7018	93.9729	123.326	5.29859	1.60345	3.96342		123.3	143.7	103.3	109.5	7.2	21	2.3	8.6		85.4	109.5	93.4	58.3	8.6	10.6	2.2	53.8
N-N-dimethyl-N-(4-methylphenyl)-sulfamide	Pesticide-TP	66840-71-9	340	IS147	no	CN(C)S(=O)(=O)Nc1ccc(C)cc1	N	0.9	0.9	9.38e-08	41	214.078	all	17.19		1	3	5	9		35.859	88.0657	110.745		84.1883	78.1933	93.5107	5.13119	4.128	3.01692		116.5	177.9	99.5	103.8	9.5	27.8	7.2	4.6		94.7	98	91.7	96.1	1.6	3.5	3.1	2.9
N-O-Didesvenlafaxin	Pharmaceutical-TP	135308-74-6	2657	IS125	yes	C[NH2+]CC(c1ccc(O)cc1)C1(O)CCCCC1	C	-0.4	1.7	1.25e-21	427	249.173	all	12.11		0.5	2	4	8		32.9071	55.1747	64.2487		97.7378	99.2307	99.6143	2.71846	4.40484	1.1519		133	178.6	105.7	100.4	5.9	36.8	2.4	6.2		80	79.7	76	83.4	2	1.7	3	3.3
Nordeprenyl	Pharmaceutical-TP	18913-84-3	3281	IS019	no	CC(Cc1ccccc1)[NH2+]CC#C	C	0.4	2.5	3.95e-14	312	173.12	all	11.47		1	300	300	100		0.310741	1.34546	8.97662		2.05733	5.4072	32.01	39.0204	43.6644	17.7146		40.5	8.8	38.9	11.4	11.1	27.9	10.5	21		74.8	84.7	80.2	78.3	1.8	0.9	4	6.1
Norfloxacin	Pharmaceutical	70458-96-7	232	IS126	yes	CCN1C=C(C([O-])=O)C(=O)c2cc(F)c(cc12)N1CC[NH2+]CC1	Z	-0.9	-0.9	6.65e-26	460	319.133	all	11.48		50	80	100	300		61.3471	141.126	156.221		101.554	113.377	NA	6.08243	5.06552	NA		740.7	NA	104.2	NA	95.6	NA	7.5	NA		75.9	68.2	74	74.9	3.1	4.4	2.5	3.4
Normianserin	Pharmaceutical-TP	76134-77-5	3277	IS170	no	C1CN2C(C[NH2+]1)c1ccccc1Cc1ccccc21	C	1.6	3.4	2.83e-17	378	250.147	all	14.79		0.5	4	5	15		13.4014	36.6407	35.3009		93.0687	69.6143	55.31	13.0169	4.43317	5.07532		145.6	150.3	94.1	84.1	12.9	37.9	11.3	4.6		79.1	95.2	83.6	85.6	3.2	7.4	2.5	25.4
Nornicotine	Illicit-drug-TP	5746-86-1	3280	IS102	no	C1C[NH2+]C(C1)c1cccnc1	C	-2	0.8	1.04e-16	367	148.1	all	4.38		50	200	300	700		23.3696	65.0926	71.9729		1036.41	1082.16	711.858	5.4301	6.59312	11.6368		182.2	152.2	110.9	117.8	52.9	37.2	28.6	24.5		65.4	185.5	47.9	43.6	41	43.7	20.8	47.3
Noscapin	Pharmaceutical	128-62-1	3024	IS155	no	COc1ccc2C(OC(=O)c2c1OC)C1[NH+](C)CCc2cc3OCOc3c(OC)c12	C	2.2	2.6	NA	NA	413.147	all	12.84		5	30	50	100		16.2593	40.0165	38.1619		75.3983	99.4893	79.8703	14.3648	14.3737	5.30283		110.1	122.6	85.7	89.8	12.2	33	8.4	2.5		80.1	89.2	91.8	103.3	1.6	7.6	3.3	8
O-Desvenlafaxin	Pharmaceutical-TP	93413-62-8	1053	IS128	yes	C[NH+](C)CC(c1ccc(O)cc1)C1(O)CCCCC1	C	0.7	2.3	NA	NA	263.188	all	12.02		0.1	0.3	0.9	2		31.2825	46.6342	48.3409		109.955	NA	130.008	7.09031	NA	4.67739		127.3	187.7	NA	97.9	6.2	43.2	NA	11.7		97.4	89.9	90.6	77.7	4	3.9	6.8	10.3
Olopatadine	Pharmaceutical	113806-05-6	3323	IS153	no	C[NH+](C)CCC=C1c2ccccc2COc2ccc(CC([O-])=O)cc12	Z	0.7	0.7	NA	NA	337.168	all	14.9		0.5	2	3	6		27.4572	76.3595	78.743		89.5578	106.523	92.2663	1.09039	3.67735	1.45348		137.9	162.1	100	102.5	5.2	33.1	1.9	5.2		82.8	86.5	91.2	84.9	1.6	4.5	2.4	2
Oryzalin	Pesticide	19044-88-3	3099	IS073	no	CCCN(CCC)c1c(cc(cc1[N+]([O-])=O)S(N)(=O)=O)[N+]([O-])=O	Z	2.3	2.3	1.91e-09	110	346.095	all	20.2		0.5	3	4	30		15.075	51.0639	16.4388		129.366	104.213	75.249	26.2703	2.5006	13.527		114.6	157.7	105	91.7	9.5	25.5	6.8	15.5		97	101.6	94	108.8	5.6	6	7.1	6.2
Oseltamivir	Pharmaceutical	196618-13-0	658	IS153	no	CCOC(=O)C1=CC(OC(CC)CC)C(NC(C)=O)C([NH3+])C1	C	-1.1	1.2	2.71e-23	441	312.205	all	14.7		0.5	3	4	8		17.1512	46.2147	64.0299		52.1443	67.2173	77.9723	8.66031	2.37986	1.35099		131.4	163.7	101.3	106.7	5.3	32.3	3.9	7.4		69.9	77.5	77.3	80.4	4.2	4	2.8	3.2
Oseltamivir-carboxylat	Pharmaceutical-TP	187227-45-8	659	IS050	no	CCC(CC)OC1C=C(CC([NH3+])C1NC(C)=O)C([O-])=O	Z	-1.8	-1.8	6.37e-26	461	284.174	all	12.52		0.5	2	4	7		21.8151	53.0192	66.8974		87.7478	91.5939	95.002	8.69763	3.68756	1.76363		131.9	175.7	105.1	104.9	5.5	31.3	2.4	6.4		75.9	24.7	44.2	60.1	4.1	2.5	16.7	21
Oxacillin	Pharmaceutical	66-79-5	3207	IS038	no	Cc1onc(c1C(=O)NC1C2SC(C)(C)C(N2C1=O)C([O-])=O)-c1ccccc1	A	-1.4	1.7	2.55e-17	380	401.104	all	18.39		50	200	300	NA		30.6391	65.9918	NA		58.3138	69.0748	NA	32.5698	10.995	NA		121.3	192.1	91.3	NA	17.8	42.6	10.5	NA		61.2	10.8	21.2	33.4	24.4	20.9	19	27.5
Oxasulfuron	Pesticide	144651-06-9	3490	IS168	no	Cc1cc(C)nc(NC(=O)[N-]S(=O)(=O)c2ccccc2C(=O)OC2COC2)n1	A	0.4	1.1	3.2e-16	356	406.095	all	16.53		0.1	0.4	0.7	2		27.272	61.3797	66.4985		44.492	46.4055	35.895	2.24908	2.28593	4.67931		111.1	167.8	110.9	103.1	8.7	24.6	3.7	5.1		107	93.3	93	83.6	3.7	1.7	3.3	1.7
Oxazepam	Illicit-drug	604-75-1	2743	IS129	yes	OC1N=C(c2ccccc2)c2cc(Cl)ccc2NC1=O	N	2.9	2.9	5.53e-10	137	286.051	all	18.42		5	15	35	75		38.4014	61.031	68.011		92.3543	99.7335	97.3623	4.97337	2.06219	4.30675		131.6	174.7	104.1	98.7	7	34.6	1.6	2.9		99.5	98.7	91.9	93.9	1.2	3	3.9	2.7
Oxcarbazepin	Pharmaceutical	28721-07-5	2858	IS130	yes	NC(=O)N1c2ccccc2CC(=O)c2ccccc12	N	1.8	1.8	6.92e-13	271	252.09	all	16.4		5	35	40	200		14.8075	51.3602	29.723		104.544	87.9564	82.4133	32.1466	9.66419	9.79311		130.3	164.7	87.8	78.5	5.3	40.1	3.1	9.4		84.4	84.7	82.7	83.7	4.3	3.3	1.3	1
Oxprenolol	Pharmaceutical	6452-71-7	3128	IS082	no	CC(C)[NH2+]CC(O)COc1ccccc1OCC=C	C	-0.4	2.2	4.86e-20	415	265.168	all	13.42		0.1	0.4	0.6	1		27.561	71.8021	76.4336		107.971	115.071	104.765	2.84342	1.87931	3.53496		120.3	182.6	104.7	107.3	8.9	30.7	6	3.8		78.4	82.4	85.9	87.2	1.6	4.1	2.8	1
Oxybutynin	Pharmaceutical	5633-20-5	3025	IS075	no	CC[NH+](CC)CC#CCOC(=O)C(O)(C1CCCCC1)c1ccccc1	C	2.7	4.4	NA	NA	357.23	all	16.23		5	35	40	95		15.1916	50.75	53.7971		138.396	112.789	161.772	23.244	7.19765	21.1614		NA	150.6	90.1	136.2	NA	17	9.9	17.1		92.8	75.1	89.1	217.3	12.9	12.8	6.4	71.9
Oxyfluorfen	Pesticide	42874-03-3	3174	IS140	no	CCOc1cc(Oc2ccc(cc2Cl)C(F)(F)F)ccc1[N+]([O-])=O	Z	5.1	5.1	2.35e-07	28	361.033	all	21.03		1	3	4	8		37.3911	96.2718	123.542		124.221	114.227	112.408	4.84245	2.54613	6.81493		106.3	153.1	87.1	92.7	10	24.3	16.3	7.6		93.8	83.9	82.2	108.5	22.5	6.7	6.1	14
Paracetamol (=3-Acetamidophenol)	Pharmaceutical	103-90-2	243	IS004	yes	CC(=O)Nc1ccc(O)cc1	N	0.9	0.9	6.42e-13	273	151.063	all	10.32		5	15	40	85		34.2981	50.5884	57.6936		NA	121.651	NA	NA	1.50475	NA		123	NA	101	274.2	5.7	NA	3	6.7		76.7	NA	79.1	NA	1.3	NA	3.2	NA
Penciclovir	Pharmaceutical	39809-25-1	3288	IS008	no	NC1=NC(=O)c2ncn(CCC(CO)CO)c2N1	N	-1.6	-1.5	2.32e-21	424	253.118	all	7.67		0.5	7	10	20		6.74227	18.3159	24.4093		31.5418	37.7448	47.1933	2.00293	2.19683	1.66321		147.5	185.5	97.1	104.3	6	45.9	6.8	10.8		84.2	78.3	83	91.8	1.9	2.2	2.9	3.8
Penconazol	Pesticide	66246-88-6	3107	IS158	no	CCCC(Cn1cncn1)c1ccc(Cl)cc1Cl	N	4.2	4.2	4.49e-06	12	283.064	all	20.92		0.5	2	4	7		24.8488	55.5354	73.8586		86.7393	103.285	121.077	10.8573	3.15329	3.85492		111.1	153.8	104.9	105.1	9.9	20.2	8.8	2.1		98.5	97.1	100.3	87.3	5	4.7	2.5	9.6
Pencycuron	Pesticide	66063-05-6	3064	IS083	no	Clc1ccc(CN(C2CCCC2)C(=O)Nc2ccccc2)cc1	N	5	5	7.95e-11	185	328.134	all	21.41		0.5	1	1	3		35.8589	182.361	159.475		147.661	139.717	101.455	43.1306	4.05767	9.50452		110	140	116.6	123.7	7.4	30.9	12.4	5.2		84.2	110.4	NA	80.4	5.6	9.2	NA	33.8
Perindopril	Pharmaceutical	82834-16-0	3026	IS017	no	CCCC(NC(C)C(=O)N1C2CCCCC2CC1C([O-])=O)C(=O)OCC	A	-0.6	0.6	7.51e-15	330	368.231	all	15.51		0.5	2	3	7		33.2726	69.5521	76.085		133.984	99.106	108.657	14.5335	9.26581	11.6356		142.9	175.1	95	96.1	12.3	31.5	13.3	6.2		97.7	88.8	91.5	138	2.5	5.3	2.6	27.7
Pethoxamid	Pesticide	106700-29-2	700	IS068	no	CCOCCN(C(=O)CCl)C(=C(C)C)c1ccccc1	N	2.8	2.8	7.55e-11	186	295.134	all	20.32		0.5	1	2	4		46.6465	103.622	131.421		156.37	141.848	143.654	10.3926	0.692263	6.30675		108.6	137.2	87.2	92.5	13	33.5	9.4	8.5		95.5	85.7	86.7	99.6	18.5	4.6	8	9.2
PFBA	PFC	375-22-4	2713	IS131	yes	[O-]C(=O)C(F)(F)C(F)(F)C(F)(F)F	A	-1.2	2.3	0.000119	9	213.987	all	18.59		5	20	45	95		25.188	45.6868	53.8492		99.1017	96.6133	85.5833	3.68695	2.38069	7.99423		110.4	187	96.7	86.3	5.7	25.1	4.4	7.6		95.9	42.8	90.2	84.9	1.4	5.2	3.8	2.9
PFHxA	PFC	307-24-4	2715	IS132	yes	[O-]C(=O)C(F)(F)C(F)(F)C(F)(F)C(F)(F)C(F)(F)F	A	0.2	3.7	0.00329	5	313.98	all	18.8		1	5	10	15		22.1501	41.4153	62.2755		83.3125	79.2933	71.7433	57.4421	63.8698	20.0778		75.2	101.2	95.2	89.4	72.4	47.3	5.8	8.6		NA	NA	NA	NA	NA	NA	NA	NA
PFOA	PFC	335-67-1	2717	IS133	yes	[O-]C(=O)C(F)(F)C(F)(F)C(F)(F)C(F)(F)C(F)(F)C(F)(F)C(F)(F)F	A	1.6	5.1	0.0908	3	413.974	all	20.02		10	40	95	200		24.6998	41.3388	63.9411		NA	NA	NA	NA	NA	NA		NA	43.6	87.3	90	NA	54.2	6.8	9.1		NA	NA	NA	NA	NA	NA	NA	NA
PFPA	PFC	2706-90-3	2714	IS131	no	[O-]C(=O)C(F)(F)C(F)(F)C(F)(F)C(F)(F)F	A	-0.5	3	0.000626	7	263.983	only AR-VEC/SPE	12.38																		NA	NA	NA	NA	NA	NA	NA	NA		NA	NA	NA	NA	NA	NA	NA	NA
Phenazon (=Antipyrin)	Pharmaceutical	60-80-0	338	IS134	yes	CN1N(C(=O)C=C1C)c1ccccc1	N	1.2	1.2	6.65e-10	133	188.095	all	13.32		0.5	1	3	6		48.1847	78.3243	77.4376		90.9442	98.1552	96.2313	4.03177	3.35811	17.1633		129.1	175.7	105.9	100.5	4.4	34	2.8	6.2		83.8	93.4	91.4	95.5	2.4	4.3	5	4.5
Pheniramine	Pharmaceutical	86-21-5	3005	IS094	no	C[NH+](C)CCC(c1ccccc1)c1ccccn1	C	0.5	3	NA	NA	240.163	all	10.98		50	300	300	500		15.8758	77.7541	97.0678		50.4352	108.931	89.7227	11.3778	86.6046	5.02947		158.6	129.8	113.3	87.2	33.6	30.2	16.7	18.3		87.9	93.7	91.7	86.8	1.6	1.8	4.4	1.8
Pheniramine-N-oxide	Pharmaceutical-TP	12656-98-3	3254	IS019	no	C[N+](C)([O-])CCC(c1ccccc1)c1ccccn1	Z	1.9	1.9	4.41e-17	373	256.158	all	11.575		10	55	50	100		18.4266	83.0633	87.7544		48.6782	70.2656	69.794	17.9478	0.545867	4.57937		129.4	162.3	105.4	94.2	17.7	31.6	6.1	4.9		94.5	93.4	88.3	89	1.8	1.1	3.5	4
Phenylephrine	Pharmaceutical	59-42-7	3339	IS078	no	C[NH2+]CC(O)c1cccc(O)c1	C	-1.7	-0.1	5.19e-22	431	167.095	all	5.475		5	200	200	NA		3.00869	10.1256	NA		6.8475	18.4953	NA	25.4728	5.56963	NA		159.3	NA	NA	NA	15.1	NA	NA	NA		83.2	82	78.5	86.1	5.7	14.1	1.9	12.3
Phenytoin	Pharmaceutical	57-41-0	3319	IS114	no	O=C1NC(=O)C(N1)(c1ccccc1)c1ccccc1	N	2.1	2.1	1.02e-11	226	252.09	all	17.04		5	25	30	65		21.5704	69.0561	78.4653		61.0833	73.7192	88.819	7.46917	9.14564	10.134		124.4	160	98.4	111.7	10.1	28.7	11.1	6.3		90.8	NA	NA	NA	9.7	NA	NA	NA
Picaridin (=Icaridin)	Biocide	119515-38-7	2991	IS109	no	CCC(C)OC(=O)N1CCCCC1CCO	N	1.6	1.6	2.97e-11	203	229.168	all	18.98		0.5	1	2	6		35.3742	88.7019	89.1069		72.8063	83.6759	76.202	20.792	9.60857	16.6357		130.5	162.3	94.9	99.4	13.8	40	11.9	3.8		97.2	91.8	93.9	96.2	2.9	4.9	2.9	3
Picoxystrobin	Pesticide	117428-22-5	3816	IS018	no	COC=C(C(=O)OC)c1ccccc1COc1cccc(n1)C(F)(F)F	N	4.3	4.3	1.91e-10	167	367.103	all	20.33		0.5	2	2	4		27.4767	109.207	139.43		100.966	97.4116	81.8847	7.31105	2.63989	6.17597		124.8	133.8	94.2	120.8	18.7	26.3	12.2	5		94.1	94.9	99.7	81.3	2.2	3	5.8	1.3
Pinoxaden	Pesticide	243973-20-8	704	IS083	no	CCc1cc(C)cc(CC)c1C1=C(OC(=O)C(C)(C)C)N2CCOCCN2C1=O	N	5.1	5.1	1.16e-13	290	400.236	all	21.21		10	500	200	NA		2.17533	21.8967	NA		4.55683	59.7019	NA	19.372	2.62955	NA		86.6	71.2	51.6	10.7	9.4	67.1	34.5	44		NA	NA	NA	NA	NA	NA	NA	NA
Pioglitazone	Pharmaceutical	111025-46-8	3286	IS063	no	CCc1ccc(CCOc2ccc(CC3SC(=O)[N-]C3=O)cc2)nc1	A	3	3.3	1.72e-12	255	356.12	all	14.335		0.5	NA	NA	NA		NA	NA	NA		82.9823	70.1997	103.366	17.1312	2.23169	1.60205		114.6	160.3	107	103.9	10.3	19.9	4.7	7.2		93.3	98.1	104.3	90.7	19.8	3.8	5	4.1
Piperonyl-butoxide	Biocide	51-03-6	2990	IS101	no	CCCCOCCOCCOCc1cc2OCOc2cc1CCC	N	4.1	4.1	8.89e-11	183	338.209	all	22.66		1	3	3	45		32.5478	138.61	21.8814		45.5703	83.4747	13.263	5.50873	2.05608	5.80144		111.2	145.4	124.8	88.2	11.8	12.1	17	6.2		75.2	66.7	88.9	NA	15.2	19.4	9.6	NA
Pirimicarb	Pesticide	23103-98-2	2711	IS135	yes	CN(C)C(=O)Oc1nc(nc(C)c1C)N(C)C	N	1.8	1.8	2.62e-09	104	238.143	all	14.095		5	15	30	70		36.236	68.5588	70.6073		111.147	128.902	140.75	2.69755	0.61283	3.7291		108.8	156.9	102.1	98.7	11.1	29.7	4.6	5		99.4	94.3	93.5	94.1	3.9	3.7	1.7	3
Pramoxine	Pharmaceutical	140-65-8	3273	IS170	no	CCCCOc1ccc(OCCC[NH+]2CCOCC2)cc1	C	2.5	2.8	NA	NA	293.199	all	15.13		5	NA	NA	NA		NA	NA	NA		118.285	71.6135	82.3213	4.98291	4.86694	8.29516		144.2	141.7	105	91	15.9	27.2	6.9	2.4		87.7	95.3	89.4	84	3.2	4.2	2.7	9.7
Pravastatin	Pharmaceutical	81093-37-0	2859	IS136	yes	CCC(C)C(=O)OC1CC(O)C=C2C=CC(C)C(CCC(O)CC(O)CC([O-])=O)C12	A	-1.1	1.6	2.01e-15	344	424.246	all	18.355		1	8	25	35		13.0813	17.5952	27.6583		109.948	105.384	122.41	4.43446	2.79361	5.57386		132.5	173.2	99.2	102.8	4.4	36.4	2.2	7.1		92.4	91.2	94	95.1	1.1	1.7	4.9	5.3
Praziquantel	Pharmaceutical	55268-74-1	3272	IS108	no	O=C(C1CCCCC1)N1CC2N(CCc3ccccc23)C(=O)C1	N	2.3	2.3	3.93e-11	195	312.184	all	19.46		5	10	20	40		49.6085	101.887	119.004		152.092	140.318	133.146	2.89173	2.29718	4.785		107.3	164.8	88.4	89.8	13	34.9	11.2	10.2		98.3	86.5	87.2	98.8	20.6	5.2	8.3	6.3
Prednisolon	Pharmaceutical	50-24-8	2783	IS054	no	CC12CC(O)C3C(CCC4=CC(=O)C=CC34C)C1CCC2(O)C(=O)CO	N	1.3	1.3	2.71e-08	58	360.194	all	17.98		5	15	20	45		36.3205	91.6005	107.829		199.432	171.214	142.57	4.56215	1.97452	3.75738		128.5	157.7	104.1	63.1	4.5	34.8	2.6	9.2		88	82.7	82.1	91.4	17.4	4.3	2	5.9
Prednisone	Pharmaceutical	53-03-2	3243	IS147	no	CC12CC(=O)C3C(CCC4=CC(=O)C=CC34C)C1CCC2(O)C(=O)CO	N	1.7	1.7	2.83e-10	155	358.178	all	17.3		5	20	30	65		28.5042	68.9073	79.4711		69.3407	71.6676	80.996	1.62297	4.15906	15.4608		113.2	151.2	96.6	58.2	12.8	29.8	3.5	11.1		81	78.3	76.4	87.1	0.9	3.9	0.7	1.8
Pregabalin-rac	Pharmaceutical	148553-50-8	3129	IS157	no	CC(C)CC(C[NH3+])CC([O-])=O	Z	-1.3	-1.3	2.86e-17	377	159.126	all	10.34		1	3	6	10		30.2318	65.0954	80.8272		101.155	109.226	109.963	3.12181	5.37393	2.63518		142.3	218.2	107.5	100.6	13.1	33.1	8.5	4.4		16.3	2	2.6	NA	4.9	20.5	18.6	NA
Prilocain	Pharmaceutical	721-50-6	3141	IS154	no	CCC[NH2+]C(C)C(=O)Nc1ccccc1C	C	0.9	2.7	5.49e-18	391	220.158	all	11.69		0.1	0.4	0.6	1		24.654	68.8687	76.7745		76.9432	98.0967	91.505	0.888984	6.21031	1.70855		138	204.9	109.4	106.4	11	27.6	6.3	4.4		82.5	83	81.8	87.2	3.1	4.3	5.4	6.5
Primaquine	Pharmaceutical	90-34-6	3009	IS063	no	COc1cc(NC(C)CCC[NH3+])c2ncccc2c1	C	-1.2	1.6	9.36e-22	429	259.168	all	14.37		50	300	700	2000		16.1996	27.4763	25.2975		45.7143	46.6321	69.7133	2.43294	2.86711	1.13009		76.4	81.3	60.5	37.5	13.1	22.1	13	5.3		NA	NA	NA	NA	NA	NA	NA	NA
Primidon	Pharmaceutical	125-33-7	195	IS137	yes	CCC1(C(=O)NCNC1=O)c1ccccc1	N	1.1	1.1	1.94e-10	165	218.106	all	14.53		0.5	2	4	8		32.7938	53.3207	64.8293		95.2782	91.4548	99.534	10.4626	6.96435	3.87628		135.1	179.7	102.6	98.5	5.9	34.4	6.4	11.3		94.9	92.4	88.6	92.9	0.2	5.3	3.5	1.3
Prochloraz	Pesticide	67747-09-5	96	IS138	yes	CCCN(CCOc1c(Cl)cc(Cl)cc1Cl)C(=O)n1ccnc1	N	3.6	3.6	7.58e-12	231	375.031	all	20.59		1	4	8	15		28.5422	49.4437	58.2939		118.361	126.62	140.102	3.73627	2.57891	3.22534		104.5	144.2	103.1	101.4	10.6	23.7	5.4	5.5		99.3	96.4	93.9	92.3	4.8	1.4	2.8	1.8
Progesteron	Pharmaceutical	57-83-0	3255	IS140	no	CC(=O)C1CCC2C3CCC4=CC(=O)CCC4(C)C3CCC12C	N	4.1	4.1	6.49e-08	48	314.225	all	21.39		0.5	2	2	5		28.6044	86.3765	93.5298		99.5472	131.359	113.87	8.02111	2.06724	5.42091		100.7	97.1	93.9	6.6	9.7	15.8	6.7	8.9		92.4	97.3	94.7	95.7	5.7	4.2	2.5	9.3
Prometon F	Pesticide	1610-18-0	132	IS031	no	COc1nc(NC(C)C)nc(NC(C)C)n1	N	2.2	2.2	4.32e-09	91	225.159	all (average)	15.78		0.2	0.6	0.9	2		33.2979	91.1291	114.498		68.3943	96.1325	106.787	12.1819	8.74428	2.49087		131.5	154.9	103.5	106	4.5	26.6	7.2	5.9		88.1	95.5	91.6	92.7	5.7	1.9	2.6	2.6
Prometryn G	Pesticide	7287-19-6	133	IS160	no	CSc1nc(NC(C)C)nc(NC(C)C)n1	N	3	3	9.09e-09	79	241.136	all (average)	18.22		1	4	6	15		28.137	64.9337	79.5985		100.128	96.0001	109.798	11.7529	8.75375	6.63261		103.1	133.8	94.8	94.8	11.5	26	3.1	6.5		97.7	92.8	92.4	94.1	4.1	1.4	3.2	2.4
Propachlor	Pesticide	1918-16-7	708	IS124	no	CC(C)N(C(=O)CCl)c1ccccc1	N	2.4	2.4	7.85e-08	44	211.076	all	18.44		5	10	20	45		44.3077	111.576	116.192		76.3577	110.605	129.435	22.7409	4.12214	2.58731		67.7	87.4	83.8	76.9	11.2	38.1	7.3	7.4		84.3	87	81.1	93.3	5	1.1	2.5	3.9
Propachlor-ESA	Pesticide-TP	123732-85-4	665	IS002	no	CC(C)N(C(=O)CS([O-])(=O)=O)c1ccccc1	A	-1.3	1	3.81e-14	314	257.072	all	19.41		0.5	2	4	10		21.8401	47.857	52.452		52.2102	63.5577	68.395	2.88318	1.58326	6.80422		126.2	192	107.5	96.6	8.7	25.7	7.5	5.5		93.1	94.4	91.1	96.4	0.1	1.5	1.4	3.6
Propachlor-OXA	Pesticide-TP	70628-36-3	666	IS025	no	CC(C)N(C(=O)C([O-])=O)c1ccccc1	A	-1.6	1.8	9.81e-12	227	207.089	all	17.82		0.5	3	4	9		17.595	47.5829	57.9728		68.7792	78.6913	93.9477	2.75086	3.48057	7.89073		119.4	193	105.3	100.1	9.1	25.6	7.2	6.7		96	73.3	93.5	101.8	0.1	1.9	1.8	3.4
Propamocarb	Pesticide	24579-73-5	2945	IS139	no	CCCOC(=O)NCCC[NH+](C)C	C	-1.5	0.8	NA	NA	188.153	all	8.99		1	4	6	10		27.6839	68.2751	92.6879		94.857	97.6028	108.882	2.08621	8.79379	5.50321		126.4	178.5	104.6	105	9.5	29.5	5	3.2		83	83.9	84.1	86.5	0.7	1.8	2.6	0.8
Propaquizafop	Pesticide	111479-05-1	122	IS061	no	CC(Oc1ccc(Oc2cnc3cc(Cl)ccc3n2)cc1)C(=O)OCCON=C(C)C	N	4.4	4.4	2.51e-12	250	443.125	all	22.37		0.5	9	2	35		5.70622	101.151	14.6456		20.3798	56.1469	7.113	78.1503	2.36636	22.9995		103.2	85.5	68.4	13.2	13.9	28.2	6.6	14.9		79.1	91.4	93.7	80.9	11.7	4.9	7.8	3.5
Propazine-2-hydroxy I	Pesticide-TP	7374-53-0	142	IS148	no	CC(C)Nc1nc(O)nc(NC(C)C)n1	N	2.1	2.1	8.34e-13	268	211.143	all (average)	12.69		100	300	400	700		38.5421	98.9573	142.583		160.827	158.727	140.122	5.86593	6.49152	5.25942		133.3	168	104.2	113.3	13.2	20.4	3.2	5.1		102.7	96.9	94.2	88	2.7	0.9	3.3	1
Propiconazol	Pesticide	60207-90-1	212	IS140	yes	CCCC1COC(Cn2cncn2)(O1)c1ccc(Cl)cc1Cl	N	4.3	4.3	1.36e-09	116	341.07	all	21.06		0.1	0.3	0.8	2		32.7215	49.3353	59.8943		98.0767	98.5192	109.561	5.48587	3.49411	15.8629		108.5	149.7	103.6	101.1	12.4	25.5	4.3	8.1		97.2	94.8	91.8	NA	2	1.1	1.8	NA
Propoxyphene	Pharmaceutical	469-62-5	3344	IS031	no	CCC(=O)OC(Cc1ccccc1)(C(C)C[NH+](C)C)c1ccccc1	C	2.4	4.9	NA	NA	339.22	all	15.64		0.5	2	3	7		21.6034	69.7601	72.4054		42.8367	74.1775	68.343	17.5947	2.26481	5.01904		125.8	167	108.3	110.2	3.7	23.6	14	10		85.3	94.6	91.5	72.4	2.8	1.5	2.6	6.5
Propranolol	Pharmaceutical	525-66-6	171	IS141	yes	CC(C)[NH2+]CC(O)COc1cccc2ccccc12	C	0	2.6	6.1e-20	413	259.157	all	14.36		0.5	2	3	9		31.328	60.3329	58.7889		122.573	111.004	132.834	4.7083	4.41866	5.07638		130.3	166.8	104.8	100.5	6.4	34.6	3.7	7.7		100.3	96.8	93.7	86.3	2.4	2.7	2.1	3.6
Propyzamide	Pesticide	23950-58-5	3175	IS068	no	CC(C)(NC(=O)c1cc(Cl)cc(Cl)c1)C#C	N	3.2	3.2	1.03e-09	123	255.022	all	20.01		0.5	1	2	4		40.6782	112.482	124.48		130.448	156.866	138.836	38.2786	4.10344	9.66279		97.1	143.2	82	88.4	8.2	37.5	7.5	3.8		97.1	88.9	87.8	101	19.6	3.9	6.1	7
Proquinazid	Pesticide	189278-12-4	3491	IS061	no	CCCOC1=Nc2ccc(I)cc2C(=O)N1CCC	N	4.3	4.3	6.76e-12	232	372.034	all	24.55		1	5	3	NA		20.6883	136.595	NA		85.9827	125.374	NA	16.4798	6.67359	NA		61.9	65.5	84.4	62.4	19.2	26.9	30.8	7.1		76.1	73.6	78	65	17.5	1.3	8.2	16.1
Prosulfocarb	Pesticide	52888-80-9	71	IS094	no	CCCN(CCC)C(=O)SCc1ccccc1	N	4.2	4.2	9.36e-07	18	251.134	all	11.465		50	NA	NA	NA		NA	NA	NA		NA	NA	NA	NA	NA	NA		44.1	NA	NA	NA	20.3	NA	NA	NA		38.9	35.1	43.2	NA	6.8	2.9	15.6	NA
Prosulfuron	Pesticide	94125-34-5	3492	IS028	no	COc1nc(C)nc(NC(=O)[N-]S(=O)(=O)c2ccccc2CCC(F)(F)F)n1	A	2.4	3.5	1.79e-10	170	419.087	all	19.29		1	3	5	10		37.1735	81.4769	97.6623		69.2672	71.2144	78.7083	2.4458	3.06743	2.79429		145.7	188.1	108.1	101.6	10.9	30.2	7.6	4.4		106.3	113.4	103.7	102.1	2.3	2.9	2.1	1.4
Prothioconazole	Pesticide	178928-70-6	3813	IS159	no	OC(CN1NC=NC1=S)(Cc1ccccc1Cl)C1(Cl)CC1	N	2.8	2.8	9.47e-13	265	343.031	all	21.24		10	200	200	25		5.45773	19.1153	419.267		34.7717	9.82133	123.471	61.6404	35.0096	34.996		NA	26.9	96.6	39.8	NA	23.6	15.3	5.7		NA	94.5	41.8	14.7	NA	59.2	59.8	56.1
Prothioconazole-desethio	Pesticide-TP	120983-64-4	3176	IS060	no	OC(Cc1ccccc1Cl)(Cn1cncn1)C1(Cl)CC1	N	2.7	2.7	4.57e-11	191	311.059	all	20.57		0.5	2	3	7		33.1652	75.0225	74.0965		69.5467	79.2988	68.3627	3.35335	3.95344	47.9131		168.2	202.1	141.1	128.5	11.3	24.1	7.3	4.1		109.3	86.3	104	103.5	4.5	13.1	3.2	5.8
Pymetrozin	Pesticide	123312-89-0	2947	IS171	no	CC1=NNC(=O)N(C1)N=Cc1cccnc1	N	0	0	3.54e-13	280	217.096	all	8.65		1	NA	NA	NA		NA	NA	NA		112.731	111.136	106.822	4.48128	2.74889	4.86678		142	192.9	107.2	110.3	14	31.8	6.3	7.4		117.8	112.5	105.8	97	0.6	4.2	6.7	6.5
Pyraclostrobin	Pesticide	175013-18-0	2779	IS061	no	CON(C(=O)OC)c1ccccc1COc1ccn(n1)-c1ccc(Cl)cc1	N	4.7	4.7	1.15e-15	345	387.099	all	21.06		0.5	1	0.8	2		40.8922	257.355	233.799		129.18	81.4759	61.757	5.78504	4.65093	5.61341		116.5	164.7	87.5	90.7	18.4	25	10	10.1		101.1	98	91.5	99.3	6.7	4.8	5.3	16.2
Pyrilamine	Pharmaceutical	91-84-9	3006	IS092	no	COc1ccc(CN(CC[NH+](C)C)c2ccccn2)cc1	C	1.3	3	NA	NA	285.184	all	18.37		50	300	200	800		16.6435	93.5203	62.2868		49.3318	102.359	58.1793	11.3877	3.35735	10.7457		154.9	142.2	94	99.9	22.9	28.7	8.2	7.3		83.7	87	87.3	88.2	2	2.4	2.2	1.1
Pyrimethanil	Pesticide	53112-28-0	2712	IS142	yes	Cc1cc(C)nc(Nc2ccccc2)n1	N	2.4	2.4	2.46e-06	15	199.111	all	18.32		0.5	2	4	9		27.5366	49.8715	58.5749		73.9808	80.7263	95.756	2.45597	1.54286	2.16734		91.8	115.9	88.8	86.4	10.8	32.4	4.6	7.6		89.2	91.1	91.4	90.3	3.4	1.5	3.4	2
Pyrimidinol	Pesticide-TP	2814-20-2	2706	IS154	no	CC(C)c1nc(C)cc(O)n1	N	2.3	2.3	6.52e-10	134	152.095	all	11.85		50	200	300	500		27.7676	78.1559	106.243		62.9408	89.1903	67.0917	3.7198	2.37899	6.06875		144.9	188	108.5	107.8	10.1	25.9	4.9	3.2		76.8	81.4	85.3	96.4	9.8	14.6	8.5	25.2
Pyroxsulam	Pesticide	422556-08-9	3493	IS151	no	COc1cc(OC)n2nc([N-]S(=O)(=O)c3c(OC)nccc3C(F)(F)F)nc2n1	A	1.3	1.8	2.94e-16	357	434.062	all	16.74		0.5	1	2	6		49.8609	101.512	88.886		161.697	127.836	109.796	2.24775	3.12663	6.32191		119	186.9	102.8	103	14.3	34	4.3	7		100.4	97.7	96.3	84.9	1.2	3.9	3.7	1.2
Quinoclamine	Pesticide	2797-51-5	3500	IS151	no	NC1=C(Cl)C(=O)c2ccccc2C1=O	N	0.7	0.7	6.08e-12	234	207.009	all	16.79		1	3	5	15		29.1345	72.7278	77.2856		96.64	110.784	122.249	12.1024	3.82836	7.38716		113	176.1	97	105.8	13.2	30.5	7.4	6		93.9	96.8	92.6	88	5.6	5.9	2.8	4.4
Quinoxyfen	Pesticide	124495-18-7	3535	IS061	no	Fc1ccc(Oc2ccnc3cc(Cl)cc(Cl)c23)cc1	N	5	5	9.65e-09	76	306.997	all	22.95		0.5	4	2	3		12.0758	94.4084	167.292		55.0593	90.7899	150.997	13.7978	4.84894	19.0714		49.5	59.8	69.8	NA	23.4	14.8	41	NA		63.7	76.4	78.1	53.1	18.4	5.2	13.8	37.3
Ranitidin	Pharmaceutical	66357-35-5	196	IS143	yes	CNC(NCCSCc1ccc(C[NH+](C)C)o1)=C[N+]([O-])=O	Z	0.1	1	NA	NA	314.141	all	8.64		5	15	25	55		32.7254	73.3359	87.3993		95.3835	102.382	100.509	8.92141	4.40833	2.45816		149.3	168.1	102.4	98.7	8	39.9	4.6	5.6		46.5	64.9	58.3	62.8	10.6	4.9	3.8	1.4
Ranitidin-N-oxid	Pharmaceutical-TP	73857-20-2	2738	IS139	no	CNC(NCCSCc1ccc(CN(C)(C)=O)o1)=C[N+]([O-])=O	Z	-0.1	-0.1	2.74e-22	432	330.136	all	8.99		0.5	2	3	5		28.6987	64.9718	98.6677		110.642	99.0595	125.379	6.95718	21.4065	23.368		119.3	191.3	103.3	92.2	13.7	35.8	4.6	6.1		50.9	69.4	63.7	73.7	12.3	4	4.8	7
Ranitidin-S-oxid	Pharmaceutical-TP	73851-70-4	2737	IS078	no	CNC(NCCS(=O)Cc1ccc(C[NH+](C)C)o1)=C[N+]([O-])=O	Z	-1.2	-0.8	NA	NA	330.136	all	6.08		50	200	400	700		21.1455	55.3628	67.5052		64.4458	103.955	135.259	4.59733	2.2517	2.25465		198.8	147.2	83.5	142	5.6	33.8	17.4	24.5		72.3	74.2	67.2	81.4	11.9	12.1	9.1	7.4
Repaglinide	Pharmaceutical	135062-02-1	3349	IS062	no	CCOc1cc(CC(=O)NC(CC(C)C)c2ccccc2N2CCCCC2)ccc1C([O-])=O	A	2.2	3.9	1.29e-17	384	452.267	all	19.285		0.1	0.4	0.6	2		22.9226	66.4138	62.1078		45.9145	49.0065	43.1227	30.4015	5.88041	3.01111		96.6	101.4	120.1	95.3	11.3	11.8	13	10.9		95.4	98.7	102.5	94.8	16.5	2.8	2.8	3.4
Reserpin	Pharmaceutical	50-55-5	2682	IS120	no	COC1C(CC2C[NH+]3CCc4c([nH]c5cc(OC)ccc45)C3CC2C1C(=O)OC)OC(=O)c1cc(OC)c(OC)c(OC)c1	C	3.2	3.5	NA	NA	608.273	all	15.89		10	85	100	95		11.9742	31.0983	105.664		57.0137	76.982	161.625	16.2253	20.3336	2.38464		52.1	59.5	21.6	64.3	14	24.8	43.9	14.6		64.2	81.9	80.1	64.2	9.1	5.3	20.7	26.8
Resveratrol	Pharmaceutical	501-36-0	3241	IS076	no	Oc1ccc(C=Cc2cc(O)cc(O)c2)cc1	N	3.4	3.4	1.39e-16	365	228.079	all	15.48		5	NA	NA	NA		NA	NA	NA		NA	NA	NA	NA	NA	NA		114.6	NA	NA	NA	3.5	NA	NA	NA		57.8	66.6	48.4	68.9	14.6	0.6	5.5	3.1
Ribavirin	Pharmaceutical	36791-04-5	2860	IS006	no	NC(=O)c1ncn(n1)C1OC(CO)C(O)C1O	N	-2.8	-2.8	9.96e-22	428	244.081	all	4.795		1	25	40	55		3.647	9.86633	18.5649		24.4932	30.5476	44.652	5.80275	0.829073	6.67229		160.4	153.2	87	67.6	7.8	46.9	5.7	14.1		33.5	30.5	33.2	37	22.9	5.8	3.3	1.6
Rimantadin	Pharmaceutical	13392-28-4	3149	IS069	no	CC([NH3+])C12CC3CC(CC(C3)C1)C2	C	-0.6	2.2	1.36e-12	263	179.167	all	14.58		0.1	0.5	0.7	2		19.7709	57.3729	53.3337		60.1788	68.7191	51.4453	17.632	3.90909	0.759207		136.3	197.2	104.9	111.9	10.4	34.7	13.5	1.7		71.9	76.1	72.9	71.4	1.7	3.4	4.4	14.9
Rimsulfuron	Pesticide	122931-48-0	130	IS147	no	CCS(=O)(=O)c1cccnc1S(=O)(=O)[N-]C(=O)Nc1nc(OC)cc(OC)n1	A	-0.1	0.8	2.16e-16	361	431.057	all	17.6		0.5	4	3	10		12.6755	62.884	50.6714		26.9698	50.2203	38.1033	67.4944	4.35529	15.7826		92.1	170.7	93.8	85	8	27.1	4.8	10.8		127.3	123.7	95	95.2	21.6	5.1	29.2	28.6
Risperidone	Pharmaceutical	106266-06-2	3353	IS022	no	CC1=C(CC[NH+]2CCC(CC2)c2noc3cc(F)ccc23)C(=O)N2CCCCC2=N1	C	0.9	2.6	NA	NA	410.212	all	13.33		50	400	300	1000		12.2409	59.7756	51.9639		29.5607	56.3879	50.114	8.69379	4.78546	1.65112		109.4	116.3	98.7	102.3	14	23.8	9.7	6.6		90.1	98.4	93.3	82	2.6	1.7	2.1	3.5
Ritalinic-acid	Pharmaceutical-TP	19395-41-6	701	IS144	yes	[O-]C(=O)C(C1CCCC[NH2+]1)c1ccccc1	Z	-0.4	-0.4	1.05e-18	401	219.126	all	12.26		1	3	7	15		36.3086	55.568	66.0144		99.5218	112.401	122.194	2.51507	6.71421	2.79408		135.7	172.9	110.3	104	6.1	36.9	5.4	7.5		103.6	77.4	88.9	79.8	7	1.8	8	6.4
Ritonavir	Pharmaceutical	155213-67-5	2580	IS145	yes	CC(C)C(NC(=O)N(C)Cc1csc(n1)C(C)C)C(=O)NC(CC(O)C(Cc1ccccc1)NC(=O)OCc1cncs1)Cc1ccccc1	N	5.2	5.2	4.47e-34	475	720.313	all	20.97		1	5	7	10		22.2007	57.3628	88.6494		93.9677	97.1465	94.21	29.1461	8.81068	47.3757		126.1	130.9	106	99.5	8.9	19.6	3.3	4.5		85.2	92.4	86.9	87.6	6.9	1.9	2.4	1.6
Rivastigmin	Pharmaceutical	123441-03-2	2844	IS112	no	CCN(C)C(=O)Oc1cccc(c1)C(C)[NH+](C)C	C	0.6	2.4	NA	NA	250.168	all	12.16		0.5	2	2	5		28.5021	87.7342	106.287		80.44	106.452	109.26	1.705	3.45897	2.10887		129.5	145.2	102.3	105	6	32.2	4.8	3.7		90.4	94.7	90.6	98.8	2.3	0.7	0.7	3.4
Rosuvastatin	Pharmaceutical	287714-41-4	2802	IS020	no	CC(C)c1nc(nc(-c2ccc(F)cc2)c1C=CC(O)CC(O)CC([O-])=O)N(C)S(C)(=O)=O	A	-1	1.9	1.5e-16	364	481.168	all	18.29		5	10	25	55		44.2684	77.4778	88.7291		105.224	91.7501	101.636	15.9409	2.69948	8.54523		117.1	170.9	107.6	91.4	6.4	30.2	3.6	8.7		96.2	92.9	90	90.1	3.3	2.2	3.8	1.8
Roxithromycin	Pharmaceutical	80214-83-1	192	IS011	no	CCC1OC(=O)C(C)C(OC2CC(C)(OC)C(O)C(C)O2)C(C)C(OC2OC(C)CC(C2O)[NH+](C)C)C(C)(O)CC(C)C(=NOCOCCOC)C(C)C(O)C1(C)O	C	0.9	3	NA	NA	836.525	all	17		5	40	60	95		12.1775	32.4502	52.4528		94.5672	96.1069	102.403	8.55685	4.22067	4.2501		122.2	89.8	90.2	90.4	4.5	8.7	4.7	7.6		80.1	95.7	87.5	98.8	8.1	2.8	7.9	3.8
Rufinamid	Pharmaceutical	106308-44-5	3143	IS074	no	NC(=O)c1cn(Cc2c(F)cccc2F)nn1	N	1.3	1.3	1.45e-12	261	238.067	all	14.03		1	4	6	10		25.751	61.8142	80.414		81.755	67.3089	64.8743	2.55805	7.77129	1.52715		133.9	177	98.5	104	16.9	34.3	6.7	2.5		121.8	101.2	100	92.3	0.6	2.4	2.8	3.2
Saccharin	Others	81-07-2	2816	IS146	yes	O=C1[N-]S(=O)(=O)c2ccccc12	A	-0.5	0.4	1.23e-09	117	182.999	all	11.64		100	600	1400	2600		15.9365	29.0689	38.583		112.723	117.864	NA	1.50527	5.28116	NA		149.6	186.3	102.4	NA	10.4	30.3	2.1	NA		101	105.3	95.6	NA	3.8	5	1	NA
Simazin	Pesticide	122-34-9	262	IS147	yes	CCNc1nc(Cl)nc(NCC)n1	N	1.8	1.8	3.37e-09	97	201.078	all	17.24		0.5	1	3	7		39.0155	69.5539	73.7752		82.891	81.0013	99.225	5.26928	7.17275	9.1399		100.7	158.1	98.3	106.2	8.1	22.7	4.1	3.4		94.2	94.4	88.3	94.9	0.8	2.1	2.6	0.3
Simazin-2-hydroxy	Pesticide-TP	2599-11-3	668	IS152	no	CCNc1nc(O)nc(NCC)n1	N	1.2	1.2	4.73e-13	278	183.112	all	10.05		0.1	0.3	0.6	1		29.4236	68.9284	85.4946		88.2222	97.8385	101.776	6.17496	6.25652	111.829		129	170.6	104.8	107.3	11.9	25.2	3.4	3.2		84.5	78.7	88.3	82.7	2.8	2.3	4	7.5
Simeton	Pesticide	673-04-1	667	IS155	no	CCNc1nc(NCC)nc(OC)n1	N	1.4	1.4	2.45e-09	105	197.128	all	13		0.1	NA	NA	NA		NA	NA	NA		140.247	154.746	123.844	7.55824	0.486728	4.29203		132.5	172.3	101.2	101.5	3.1	33.1	4.9	3.5		77.1	86	85.7	88.7	1.3	4.6	2.7	4.9
Simvastatin	Pharmaceutical	79902-63-9	3144	IS061	no	CCC(C)(C)C(=O)OC1CC(C)C=C2C=CC(C)C(CCC3CC(O)CC(=O)O3)C12	N	4.5	4.5	2.81e-10	156	418.272	all	22.86		50	NA	NA	NA		NA	NA	NA		NA	NA	NA	NA	NA	NA		64.6	NA	NA	NA	31.2	NA	NA	NA		75.2	90.2	68.6	71.7	5.8	5.5	2	12.3
Sitagliptin	Pharmaceutical	486460-32-6	2903	IS148	yes	[NH3+]C(CC(=O)N1CCn2c(C1)nnc2C(F)(F)F)Cc1cc(F)c(F)cc1F	C	-0.5	1.3	2.18e-22	434	407.118	all	12.64		1	4	8	15		25.8856	47.2986	63.9412		92.3903	NA	NA	1.69602	NA	NA		131.3	198	NA	NA	5.5	46	NA	NA		53.8	67.1	NA	NA	3.5	8.9	NA	NA
Sotalol	Pharmaceutical	3930-20-9	170	IS149	yes	CC(C)[NH2+]CC(O)c1ccc(NS(C)(=O)=O)cc1	C	-2.5	-0.4	1.9e-21	425	272.12	all	8.25		0.5	2	4	7		32.5125	53.0682	69.083		92.4738	96.6061	100.192	4.70327	2.993	6.84198		133.8	180.7	104.4	103.2	4.3	34	1.8	7.3		96.1	93	92.5	92	3.9	3.2	0.9	3
Spirodiclofen	Pesticide	148477-71-8	3815	IS071	no	CCC(C)(C)C(=O)OC1=C(C(=O)OC11CCCCC1)c1ccc(Cl)cc1Cl	N	6.6	6.6	1.26e-07	36	410.105	only AR-VEC/SPE	23.8																		158.1	51.3	77.8	44.4	56.2	48.2	40.9	13.9		NA	12.2	18	NA	NA	23.9	16.8	NA
Spironolacton	Pharmaceutical	52-01-7	2902	IS024	no	CC(=O)SC1CC2=CC(=O)CCC2(C)C2CCC3(C)C(CCC33CCC(=O)O3)C12	N	3.6	3.6	1.14e-10	178	416.202	all	19.31		10	30	45	100		31.4518	87.2328	80.2248		51.085	103.62	80.4903	2.18557	6.11616	6.31749		123.5	160.1	93.7	91.9	11.3	31.9	6.4	7		80.9	79.1	87.9	92	9.7	7.4	6.1	11.9
Spirotetramat	Pesticide	203313-25-1	3494	IS068	no	CCOC(=O)OC1=C(C(=O)NC11CCC(CC1)OC)c1cc(C)ccc1C	N	3.5	3.5	6.94e-13	270	373.189	all	20.01		0.5	10	5	1100		5.02832	40.0403	0.435638		10.5668	56.1295	NA	10.7057	6.07059	NA		101	127.7	61.7	54.9	12	63.1	25.3	73.7		12	16.9	29.9	27	43.3	43.9	39.6	83.5
Spiroxamin	Pesticide	118134-30-8	2789	IS011	no	CCC[NH+](CC)CC1COC2(CCC(CC2)C(C)(C)C)O1	C	2.1	4.4	NA	NA	297.267	all	16.945		1	75	1300	1100		1.34329	0.308715	0.949166		15.4827	2.06653	4.51367	51.9243	42.7593	23.332		102.7	87.4	91.4	66.6	6	32.4	22.3	11.9		83	101.5	90.3	71.8	4.7	5.7	3.7	25.8
Sucralose	Others	56038-13-2	703	IS150	yes	OCC1OC(OC2(CCl)OC(CCl)C(O)C2O)C(O)C(O)C1Cl	N	-0.5	-0.5	3.99e-19	406	396.015	all	13.36		100	1100	2500	3800		8.70949	15.7658	26.0239		119.086	124.008	103.221	17.8916	10.8831	17.8487		127.2	221	NA	107.9	13.6	62.7	NA	25.7		95	NA	NA	792.9	7	NA	NA	15.8
Sulcotrion	Pesticide	99105-77-8	290	IS151	yes	CS(=O)(=O)c1ccc(C(=O)[C-]2C(=O)CCCC2=O)c(Cl)c1	A	-0.3	1.8	NA	NA	328.017	all	16.66		5	15	35	90		31.0189	53.6076	55.7423		94.4547	97.1723	102.606	2.76406	3.16709	4.7146		113.7	177	103.1	100.6	12.4	33.2	3.6	11.4		97.7	93.4	94.8	93.9	2.8	4.5	4.6	7.2
Sulcotrion-CMBA	Pesticide-TP	53250-83-2	291	IS146	no	CS(=O)(=O)c1ccc(C([O-])=O)c(Cl)c1	A	-2.4	1.1	1.86e-11	214	233.975	all	12.05		0.1	0.7	1	2		13.7297	38.2149	45.8187		98.2875	107.512	96.58	0.806307	3.1964	0.878906		139.3	189.7	101.1	108.9	12.6	29.8	4.2	4.5		96.8	38	92.6	95.3	1.4	4.7	4.5	0.8
Sulfadiazin	Pharmaceutical	68-35-9	179	IS152	yes	Nc1ccc(cc1)S(=O)(=O)[N-]c1ncccn1	A	0.1	0.4	1.58e-10	174	250.052	all	10.09		1	3	7	15		34.9319	57.1088	67.2156		88.3723	96.8811	101.234	2.96269	3.28406	0.284501		134.7	168.3	103.8	98.5	5	37.1	3.1	6		98.2	92.3	92.1	92.5	1.6	1.3	3.9	4.9
Sulfadimethoxin	Pharmaceutical	122-11-2	183	IS153	yes	COc1cc([N-]S(=O)(=O)c2ccc(N)cc2)nc(OC)n1	A	1	1.3	1.3e-14	324	310.074	all	14.91		1	3	8	15		34.4718	51.4096	61.0796		99.4125	100.035	102.903	1.7368	1.33841	2.14996		131	165.4	103.7	98.4	4.2	37.1	2.2	7.5		95.1	92	90.3	90	2.3	2.3	1.2	2.8
Sulfamethazin	Pharmaceutical	57-68-1	181	IS154	yes	Cc1cc(C)nc([N-]S(=O)(=O)c2ccc(N)cc2)n1	A	0.4	0.7	1.93e-10	166	278.084	all	12.09		1	3	8	15		34.2377	50.4037	59.4546		94.0742	98.3861	97.77	2.57037	1.74459	2.02561		135	161.8	102.6	96.1	6	36	2.5	8.1		95.2	91.3	86.2	89.8	2.8	0.8	1.8	2.8
Sulfamethoxazol	Pharmaceutical	723-46-6	298	IS155	yes	Cc1cc([N-]S(=O)(=O)c2ccc(N)cc2)no1	A	0.1	0.8	9.56e-13	264	253.052	all	13.02		1	4	10	20		23.6236	40.8055	53.1522		92.895	97.7005	100.82	3.34143	6.84484	3.11744		130.2	185.2	101.5	112.8	4.2	42.6	4.8	5.8		96.3	95.7	88.6	90.2	1.8	5.4	1.6	1.9
Sulfamethoxazole-N1-Glucuronide	Pharmaceutical-TP	14365-52-7	3859	IS154	no	Cc1cc(no1)N(C1OC(C(O)C(O)C1O)C([O-])=O)S(=O)(=O)c1ccc(N)cc1	A	-4.4	-1.3	1.53e-24	453	429.084	all	11.81		1	5	8	20		19.9442	50.4956	55.688		55.9088	75.2647	69.0197	26.9692	4.90814	3.10313		133.8	200.6	96.4	70.3	15.9	29.4	9	6.5		86.9	21.3	49.2	66.1	3.5	8.4	20.6	35.2
Sulfanilic-acid	Industrial-chemical	121-57-3	652	IS006	no	Nc1ccc(cc1)S([O-])(=O)=O	A	-2	0.1	8.89e-13	266	173.015	all	3.46		5	100	100	200		4.12057	19.064	31.0992		28.868	54.0532	67.4357	61.0747	19.7493	6.83027		139.7	170.5	124.2	96.5	13	44.1	12.6	11.2		10.3	3.8	4.2	6.4	7.1	14.8	5	10
Sulfapyridin	Pharmaceutical	144-83-2	234	IS156	yes	Nc1ccc(cc1)S(=O)(=O)[N-]c1ccccn1	A	0.4	1	1.08e-13	291	249.057	all	10.7		0.5	2	4	8		32.9688	54.4207	60.2501		95.3073	95.08	98.0917	4.9946	4.54886	10.5557		131.2	160.5	102.9	95.5	5.7	35.5	3.6	6.2		98.5	93.6	88.1	96.2	2.9	1.4	2.2	2.1
Sulfathiazol	Pharmaceutical	72-14-0	185	IS157	yes	Nc1ccc(cc1)S(=O)(=O)[N-]c1nccs1	A	0.7	1	5.85e-14	305	255.014	all	10.4		1	3	8	15		30.4041	49.6342	59.4828		107.134	107.478	101.051	5.25963	0.295878	3.1012		135.8	163.3	99.3	90.4	6.6	39.8	4.3	4.8		92.4	91.4	83.6	93.6	4.6	2.3	1.6	3.2
Sulfentrazon	Pesticide	122836-35-5	3209	IS114	no	CC1=NN(C(=O)N1C(F)F)c1cc(NS(C)(=O)=O)c(Cl)cc1Cl	N	2	2.1	5.02e-12	239	385.982	all	17.295		0.5	4	7	10		11.2754	30.0175	49.5337		107.839	90.7111	116.673	5.72841	3.67049	1.66454		111.4	204.6	103.6	107	12	29.1	6.7	5.3		97.5	100.1	92.9	88.9	4.1	3.8	7.8	2.8
Sulfosulfuron	Pesticide	141776-32-1	3495	IS056	no	CCS(=O)(=O)c1nc2ccccn2c1S(=O)(=O)[N-]C(=O)Nc1nc(OC)cc(OC)n1	A	0	0.9	1.78e-20	418	470.068	all	19.36		1	2	5	10		40.3109	77.7822	85.778		108.224	118.168	139.461	2.78449	1.3358	4.47614		140.7	178	107.7	98.9	11.4	26.7	8.4	5.4		101.4	94.4	94.6	102.2	11.1	2.3	4.2	5.2
Sulpirid	Pharmaceutical	15676-16-1	3027	IS149	no	CC[NH+]1CCCC1CNC(=O)c1cc(ccc1OC)S(N)(=O)=O	C	-1.1	0.2	NA	NA	341.141	all	8.45		0.5	NA	NA	NA		NA	NA	NA		94.7002	112.597	124.53	7.98233	4.33576	2.41919		136.3	156.4	101.4	100.8	12.5	33.5	4.5	3.1		80.1	80.6	77.1	93.3	1.5	1.5	2.8	3.8
Surfynol-104A	Industrial-chemical	126-86-3	646	IS009	no	CC(C)CC(C)(O)C#CC(C)(O)CC(C)C	N	3.2	3.2	2.44e-07	27	226.193	all	20.91		100	NA	800	1100		NA	48.1833	89.7166		NA	24.8779	21.389	NA	4.74955	38.8093		89	NA	75.3	70.8	18.5	NA	15.7	17.6		86.2	NA	73.8	142.7	13.3	NA	17.3	6.7
Tebuconazol	Pesticide	107534-96-3	327	IS158	yes	CC(C)(C)C(O)(CCc1ccc(Cl)cc1)Cn1cncn1	N	3.7	3.7	5.18e-10	139	307.145	all	20.92		0.5	2	4	9		32.6681	49.5297	58.635		104.433	103.447	120.219	18.6933	60.558	3.57207		111.2	153.5	106.1	99.8	12.2	23.9	2.8	6.6		98.5	94.7	96	94.3	1.5	0.7	1.3	0.9
Tebufenozid	Pesticide	112410-23-8	2952	IS068	no	CCc1ccc(cc1)C(=O)NN(C(=O)c1cc(C)cc(C)c1)C(C)(C)C	N	5.4	5.4	8.62e-11	184	352.215	all	20.5		0.5	1	2	3		44.9421	128.151	146.443		143.702	159.737	139.726	4.20476	4.55513	6.78377		108.4	155.9	102.4	98.1	11.4	24.4	5.3	5		104.5	110.7	98.7	102.7	4.3	7.6	1.7	4.6
Tebutam	Pesticide	35256-85-0	255	IS159	yes	CC(C)N(Cc1ccccc1)C(=O)C(C)(C)C	N	3.7	3.7	1.79e-08	64	233.178	all	20.54		10	40	40	65		24.1195	106.158	158.382		91.91	95.4479	102.367	97.8618	1.1977	5.39573		33.6	25.4	52.3	46.1	13	21.4	6.5	12.9		85.7	88.7	81.3	89.5	5.2	3.4	3.2	2.3
Telmisartan	Pharmaceutical	144701-48-4	2805	IS046	no	CCCc1nc2c(C)cc(cc2n1Cc1ccc(cc1)-c1ccccc1C([O-])=O)-c1nc2ccccc2n1C	A	5.3	6	2.33e-16	359	514.237	all	17.15		5	20	20	35		23.8044	92.7614	142.256		97.4295	112.699	78.7863	33.1779	16.6707	35.7995		114.8	169.8	86.1	82.1	13.2	19.4	45.9	20		108.1	82.5	88.5	126	5.8	19.3	10.7	26.4
Tembotrione	Pesticide	335104-84-2	3177	IS118	no	CS(=O)(=O)c1ccc(C(=O)[C-]2C(=O)CCCC2=O)c(Cl)c1COCC(F)(F)F	A	0.5	2.6	NA	NA	440.031	all	18.895		10	35	50	90		26.7683	80.5232	108.209		81.2145	64.7447	85.4693	8.62093	5.53618	4.49268		131	197.6	103.5	116.3	16.2	36.7	5.8	9.7		91.7	89.4	90.9	91.3	4.2	2.1	0.8	3.2
Tenofovir	Pharmaceutical	147127-20-6	3105	IS115	no	CC(Cn1cnc2c(N)ncnc12)OCP(O)([O-])=O	A	-3.5	-3.7	5.11e-24	444	287.078	all	7.16		5	20	35	85		23.5417	55.2993	59.9835		83.8235	103.393	88.2093	6.03506	1.88599	6.60196		232.2	258.5	104.7	113.6	25.9	43.8	6.4	8.3		70	NA	1.9	NA	1.3	NA	102.9	NA
Tepraloxydim	Pesticide	149979-41-9	3178	IS109	no	CCC(=[NH+]OCC=CCl)C1=C([O-])CC(CC1=O)C1CCOCC1	Z	1.2	2.9	NA	NA	341.139	all	19		1	2	4	9		44.5483	98.2575	115.895		97.0283	98.1408	107.552	30.4768	48.6887	70.886		138	200.7	113.8	101.8	13.5	33.9	8.1	2.2		98.7	90.1	92.9	NA	2.4	6.2	5	NA
Terbacil	Pesticide	5902-51-2	3179	IS025	no	CC1=C(Cl)C(=O)N(C(=O)N1)C(C)(C)C	N	1.3	1.3	5.02e-10	140	216.067	all	17.6		0.5	5	5	10		9.67752	38.4904	50.9769		36.7272	52.2216	67.8483	9.96689	3.55184	7.3905		119.2	205.3	101.5	105	11.2	28.5	7.4	5		96.1	96	97.3	97.2	3.3	2.3	2.9	4.1
Terbutylazin	Pesticide	5915-41-3	284	IS161	yes	CCNc1nc(Cl)nc(NC(C)(C)C)n1	N	2.5	2.5	5.94e-09	86	229.109	all	19.69		0.5	2	3	7		31.2334	60.3101	73.742		93.9242	94.8244	106.842	13.3507	0.128429	3.40601		99.8	127.9	95	91.9	11	26.2	2.5	8.1		94.9	95	93.8	93.4	3.3	1	1.5	1.8
Terbutylazin-desethyl	Pesticide-TP	30125-63-4	671	IS147	no	CC(C)(C)Nc1nc(N)nc(Cl)n1	N	1.8	1.8	2.04e-09	108	201.078	all	17.53		0.5	2	3	7		26.7357	67.5267	74.1943		65.882	72.8115	77.6797	22.8625	66.5662	5.64092		118.5	173.1	97.7	104.2	8.6	26.5	6.7	4.1		88.2	97.5	95.8	96.2	3.3	3	2.1	6.3
Terbutylazin-desethyl-2-hydroxy	Pesticide-TP	66753-06-8	672	IS001	no	CC(C)(C)Nc1nc(N)nc(O)n1	N	1.3	1.3	2.86e-13	281	183.112	all	9.56		1	2	6	40		47.6307	67.4195	24.9374		159.019	203.328	64.4663	5.12212	5.88512	10.9308		129.2	166.1	113.1	85.2	8.2	13.2	8.7	9		89.9	101.7	96.7	94.1	0.8	1.2	3.4	8.2
Tetraglyme	Industrial-chemical	143-24-8	3164	IS155	no	COCCOCCOCCOCCOC	N	-0.1	-0.1	5.03e-11	190	222.147	all	13.18		5	10	20	60		48.0939	98.6033	86.6934		185.664	183.47	125.877	20.7382	14.945	6.03985		138.4	167.6	103.2	112.4	13.1	36.5	4.5	6.1		80.5	83.7	83.5	99.6	3	4.6	8.4	4.5
Tetrazepam	Pharmaceutical	10379-14-3	3330	IS161	no	CN1c2ccc(Cl)cc2C(=NCC1=O)C1=CCCCC1	N	3.1	3.1	1.13e-07	37	288.103	all	19.91		0.1	0.4	0.6	1		27.7729	71.6728	80.1272		88.5923	73.0187	68.5667	16.6773	3.55744	1.50296		108	142.8	104.9	100.2	11.2	23.5	2.8	7		86.9	63.8	64.4	72.4	22.9	22	21.4	34.8
Thiabendazol	Pesticide	148-79-8	3180	IS154	no	c1nc(cs1)-c1nc2ccccc2[nH]1	N	2.3	2.3	2e-11	213	201.036	all	11.73		0.5	NA	NA	NA		NA	NA	NA		92.1452	114.092	NA	50.0368	20.0654	NA		128.9	186	102.2	104.9	10.3	31.4	7.8	3.2		79.2	77.5	81.8	92.3	1.4	3.5	2.7	6.3
Thiacloprid	Pesticide	111988-49?-9	2954	IS153	no	Clc1ccc(CN2CCSC2=NC#N)cn1	N	2.1	2.1	2.45e-10	160	252.024	all	15.11		0.5	2	3	6		20.4053	60.2156	81.2798		59.7945	71.5745	78.7457	4.02488	3.61726	2.67715		132.5	176.6	102.4	106.2	10.7	26.5	6.5	5.4		97.8	NA	96.9	87.5	1.9	NA	3.9	5.4
Thiacloprid-amide	Pesticide-TP	676228-91-4	2955	IS134	no	NC(=O)N=C1SCCN1Cc1ccc(Cl)nc1	N	1.1	1.1	2.69e-15	340	270.034	all	13.24		1	5	7	15		22.0526	58.392	74.7364		43.4503	52.3541	65.5843	1.12661	0.546973	2.78736		133.6	196.9	106.3	104.3	12.5	25.9	6.9	3.9		108.8	107.7	103.5	96.3	0.7	1.5	0.5	0.3
Thiamethoxam	Pesticide	153719-23-4	2941	IS162	no	CN1COCN(Cc2cnc(Cl)s2)C1=N[N+]([O-])=O	Z	1.1	1.1	6.87e-15	334	291.019	all	12.19		5	15	30	65		30.685	67.7434	79.0852		98.7215	100.769	106.318	0.59988	1.54647	7.15156		114.9	188.4	100.3	105.4	13.1	28.6	4.4	2.2		98.4	93.9	96.3	94.2	1.1	2.4	1.5	1.5
Thiencarbazone	Pesticide	317815-83-1	3496	IS168	no	COC(=O)c1csc(C)c1S(=O)(=O)[N-]C(=O)N1N=C(OC)N(C)C1=O	A	0.7	1.6	4.8e-18	392	390.03	all	16.48		1	3	6	15		30.5907	72.4146	76.5399		66.5833	72.1511	55.3003	6.23097	1.83522	3.82941		136.2	191.3	110.1	105.6	11.2	30.9	6.7	7.9		104	93.9	92.6	87	4.2	2.1	1	3.5
Thifensulfuron-methyl	Pesticide	79277-27-3	124	IS151	no	COC(=O)c1sccc1S(=O)(=O)[N-]C(=O)Nc1nc(C)nc(OC)n1	A	1	2	4.08e-14	311	387.031	all	16.69		1	10	15	25		9.11113	29.88	39.8921		97.0432	117.879	109.234	13.1522	3.68794	4.84102		101.7	161.6	103.7	114.5	6.1	24.5	7.2	8		98.9	95	93.4	92.3	3.2	3.4	3.7	3.9
Thiopental	Pharmaceutical	76-75-5	2742	IS002	no	CCCC(C)C1(CC)C(=O)NC([S-])=NC1=O	A	2.3	2.8	3.24e-10	152	242.109	all	18.66		5	100	200	200		4.64662	12.2637	24.5353		14.7902	21.5281	42.995	15.4098	2.60427	3.63603		92.4	131.3	77.5	82.5	12.3	43.4	22.3	9.5		49.9	83.4	66.9	73.1	32	8.6	1	13.3
Tiaprid	Pharmaceutical	51012-32-9	3028	IS139	no	CC[NH+](CC)CCNC(=O)c1cc(ccc1OC)S(C)(=O)=O	C	-0.3	0.5	NA	NA	328.146	all	9.13		1	4	5	10		27.3832	77.0347	100.339		98.8753	118.912	128.752	11.4471	3.82078	5.29405		122	150.7	108.1	102.9	7.5	24.6	5.5	2		90.9	94.9	90.3	94.9	1.8	1.6	2.6	0.9
Ticlopidin	Pharmaceutical	55142-85-3	3029	IS092	no	Clc1ccccc1C[NH+]1CCc2sccc2C1	C	3.9	4.2	NA	NA	263.053	all	12.67		5	400	200	200		1.33447	9.3288	20.9384		7.93417	31.4523	64.0597	35.2118	11.3566	7.67565		62.5	21.3	51	45.4	15.7	26.8	25.9	10		83.9	85.9	84.5	81.1	3.9	2.7	2.8	4.8
Tilidine	Pharmaceutical	51931-66-9	3329	IS050	no	CCOC(=O)C1(CCC=CC1[NH+](C)C)c1ccccc1	C	1.7	3.4	NA	NA	273.173	all	12.58		0.5	3	5	15		15.4169	41.98	37.303		60.6795	73.6859	53.551	27.7469	54.8558	12.1036		120.9	102.9	70	63.5	5.8	37.7	20	10.1		73.9	78.8	79.5	83.5	1.2	1.7	2.1	3.5
Timolol	Pharmaceutical	26839-75-8	3210	IS050	no	CC(C)(C)[NH2+]CC(O)COc1nsnc1N1CCOCC1	C	-1.3	1.3	3.32e-24	448	316.157	all	12.29		0.5	2	3	6		32.3737	70.6123	87.1799		128.631	123.13	125.533	3.59754	4.71354	3.20415		134	176.5	105.5	102.9	6.4	33.4	3.8	5		82.7	83.1	86.3	83.9	1.1	2.8	2.5	6.2
Tolnaftat	Pharmaceutical	2398-96-1	3131	IS071	no	CN(C(=S)Oc1ccc2ccccc2c1)c1cccc(C)c1	N	5.7	5.7	5.1e-07	22	307.103	all	21.97		5	30	15	30		18.0792	148.911	157.563		70.6044	54.6239	54.9353	11.1055	9.64552	6.61667		159	151.2	90.5	92.4	18.4	38.2	18.2	11.7		63.9	98	75.8	73.4	7.5	22.8	7.6	20
Torasemid	Pharmaceutical	56211-40-6	3145	IS163	yes	CC(C)NC(=O)[N-]S(=O)(=O)c1cnccc1Nc1cccc(C)c1	A	1.2	1.9	4.87e-17	371	348.126	all	15.63		0.5	1	4	7		33.4875	54.1511	69.1128		90.2557	92.1553	88.9013	2.2355	3.90395	6.34868		140	187	102.6	105.2	12.7	31.9	7.2	7.3		NA	94.3	92.3	96	NA	1.5	4.5	3.4
Tramadol	Pharmaceutical	27203-92-5	2567	IS164	yes	COc1cccc(c1)C1(O)CCCCC1C[NH+](C)C	C	0.2	2.4	NA	NA	263.188	all	12.2		0.5	1	3	6		50.0923	74.673	82.8634		59.4987	52.9063	71.488	13.5029	61.4539	2.92024		128.8	175.4	82.8	144.4	64.4	36.4	27.7	35.2		94.2	85.7	92	91.6	2.5	7.9	7.2	5.3
Tramadol-N-oxide	Pharmaceutical-TP	147441-56-3	3310	IS092	no	COc1cccc(c1)C1(O)CCCCC1C[N+](C)(C)[O-]	Z	1.3	1.3	1.24e-18	400	279.183	all	12.71		0.5	1	2	4		38.9859	112.437	128.309		121.29	128.171	127.161	7.17889	4.84009	116.941		131.8	163	103.7	102.1	4.7	34.3	3.2	7.6		99.4	91.3	90.2	95	2.9	2.4	2.6	5.2
Triadimenol-A	Pesticide	70585-35-2	3828	IS068	no	CC(C)(C)C(O)C(Oc1ccc(Cl)cc1)n1cncn1	N	3.3	3.3	1.58e-11	216	295.109	all	20.04		0.1	0.4	0.6	1		24.8772	68.0543	102.355		79.6092	79.3231	93.699	0.895199	2.34679	4.57671		105.1	166	87.1	97.4	9	21	12.4	4.3		98.4	83.6	85.5	94.1	18.4	3.5	4.2	5
Triazoxide	Pesticide	72459-58-6	3497	IS034	no	[O-][n+]1nc(nc2ccc(Cl)cc12)-n1ccnc1	Z	1.9	2	2.18e-18	396	247.026	all	17.465		0.5	2	4	9		21.2387	52.9044	56.9012		81.8877	93.5387	81.4363	12.0005	3.31562	4.31099		133.2	195.6	104.8	89	13.4	35.8	11.3	5.6		87.3	91.5	87.4	92.3	3.5	2.5	2	13.5
Tribenuron-methyl	Pesticide	101200-48-0	3498	IS109	no	COC(=O)c1ccccc1S(=O)(=O)[N-]C(=O)N(C)c1nc(C)nc(OC)n1	A	0.9	2	1.54e-12	258	395.09	all	18.13		50	100	200	400		46.1593	114.891	127.383		94.4508	87.7551	91.523	6.22447	0.860521	7.49651		139.7	280.5	124	118.8	16.4	35.6	9.9	3.1		170.8	24.9	38	NA	38.6	17.2	84.9	NA
Triclabendazol	Pharmaceutical	68786-66-3	3211	IS071	no	CSc1nc2cc(Oc3cccc(Cl)c3Cl)c(Cl)cc2[nH]1	N	5.9	5.9	9.51e-11	181	357.95	only AR-VEC/SPE	21.76																		165.9	115.8	86.4	101.9	11.6	36.5	34.4	7		59.4	110.9	88.5	61.3	10.1	15.7	18.1	43.1
Triclocarban	Biocide	101-20-2	2988	IS071	no	Clc1ccc(NC(=O)Nc2ccc(Cl)c(Cl)c2)cc1	N	4.9	4.9	4.52e-11	192	313.978	only AR-VEC/SPE	22.01																		184	145.3	113.2	111.7	21.3	34.7	38.1	12.9		57.9	118.3	91.3	64.3	27.6	20.5	16.5	53
Triclosan	Biocide	3380-34-5	168	IS165	yes	Oc1cc(Cl)ccc1Oc1ccc(Cl)cc1Cl	N	4.9	5	4.99e-09	88	287.951	all	21.93		10	20	70	100		54.6964	59.1839	97.7035		97.1043	96.318	113.89	28.1613	1.98191	8.26555		59	112.8	NA	116.9	12	30.4	NA	10.3		97.2	90.7	90	92.3	5.3	1.6	1.6	3.6
Triethylphosphat	Industrial-chemical	78-40-0	3154	IS072	no	CCOP(=O)(OCC)OCC	N	1.2	1.2	5.83e-07	21	182.071	all	15.87		10	30	40	75		33.2391	105.89	129.838		133.512	153.822	148.647	46.9116	9.29166	5.78438		102.8	102.6	83.5	79.6	12.1	60.6	10.8	15.9		76.6	87.7	81.5	186.3	19.8	3.8	10.3	20.8
Trifloxystrobin	Pesticide	141517-21-7	3181	IS061	no	CON=C(C(=O)OC)c1ccccc1CON=C(C)c1cccc(c1)C(F)(F)F	N	4.8	4.8	1.07e-07	39	408.13	all	21.37		0.1	0.5	0.3	NA		18.7635	145.455	NA		60.595	78.154	NA	65.0477	3.99152	NA		NA	164.2	77.4	97.5	NA	35.8	14.5	8.8		NA	97.3	88.9	99.8	NA	1.2	4.2	6.3
Triflumizole	Pesticide	99387-89-0	3542	IS145	no	CCCOCC(=Nc1ccc(Cl)cc1C(F)(F)F)n1ccnc1	N	3.5	3.6	2.34e-07	29	345.086	all	21.29		0.1	0.5	0.3	0.8		22.2082	130.022	126.721		117.572	132.02	82.4863	42.2162	3.38725	92.7442		129.9	NA	93.9	113.9	24.6	NA	16.5	8.3		85.9	103.7	97.8	61.8	7.1	18.5	9.1	57.9
Triflusulfuron-methyl	Pesticide	126535-15-7	3182	IS028	no	COC(=O)c1cccc(C)c1S(=O)(=O)[N-]C(=O)Nc1nc(OCC(F)(F)F)nc(n1)N(C)C	A	2.9	3.8	1.25e-14	325	492.104	all	19.36		5	10	25	45		48.675	82.9731	107.095		91.3202	75.1725	89.3933	1.46946	4.16629	1.92646		145.4	181.2	106	108.1	14.8	34.6	5.9	4.6		102.8	102.2	93.1	90.6	10.5	1.5	4	5.2
Trimethoprim	Pharmaceutical	738-70-5	199	IS166	yes	COc1cc(Cc2c[nH+]c(N)nc2N)cc(OC)c1OC	C	0.9	1.3	NA	NA	290.138	all	10.51		1	2	6	10		43.4323	69.6605	81.1767		87.304	95.6648	88.4253	3.42795	0.787988	2.95279		134.7	184.6	106.7	105.7	6	37	4.2	7.1		96.4	94.8	94.8	92.1	1.1	1.8	2.2	6.4
Trimipramin	Pharmaceutical	739-71-9	2861	IS052	no	CC(CN1c2ccccc2CCc2ccccc12)C[NH+](C)C	C	2.4	4.8	NA	NA	294.21	all	16.16		0.5	4	5	20		12.1663	38.3373	23.9796		29.47	53.6963	30.8137	37.4278	3.95183	22.6907		NA	181.4	100.9	104.4	NA	37.9	33.5	6.5		89.9	101.9	95.3	54.3	9	6.6	0.9	55.6
Trinexapac (free acid)	Pesticide-TP	104273-73-6	150	IS163	no	[O-]C(=O)C1CC(=O)C(=C([O-])C2CC2)C(=O)C1	A	-5.7	0.4	1.7e-17	382	224.069	all	16.62		5	25	50	70		21.5092	38.226	71.6886		216.818	117.52	152.319	49.8773	5.35575	2.20592		118.1	157.9	108	93	12.8	26.5	1.8	10.9		76.1	36.1	78.5	77	2.3	7.6	2.9	25.7
Trinexapac-ethyl	Pesticide	95266-40-3	151	IS064	no	CCOC(=O)C1CC(=O)C(=C([O-])C2CC2)C(=O)C1	A	-2.4	0.9	7.23e-15	333	252.1	all	18.78		5	10	20	45		41.9622	107.099	106.653		81.809	89.2424	92.138	12.7029	2.1902	5.92904		113.9	180.8	102	93.4	12.6	35.4	2.5	9.6		93.6	93.1	90.1	93.2	4.3	1.6	4.1	2.2
Tritosulfuron	Pesticide	142469-14-5	2740	IS028	no	COc1nc(NC(=O)[N-]S(=O)(=O)c2ccccc2C(F)(F)F)nc(n1)C(F)(F)F	A	2.9	4	7.99e-10	127	445.028	all	19.56		10	25	35	70		42.2388	114.335	142.549		77.6737	80.4323	91.249	6.77303	3.61089	5.4777		107	167.4	94.7	100.9	10	26.3	9.7	5.5		97	93.4	90.7	102.6	4.1	1.9	4.5	4.2
Trometamol	Others	77-86-1	3835	IS079	no	[NH3+]C(CO)(CO)CO	C	-4.6	-2.7	8.03e-20	412	121.074	all	2.85		50	800	3000	9200		6.14042	6.60159	5.431		70.8418	35.0928	57.5647	35.9128	12.8133	11.1932		124.6	174.3	105.4	73.2	19.5	40.4	15.8	27.7		NA	NA	NA	NA	NA	NA	NA	NA
Trospium	Pharmaceutical	47608-32-2	3030	IS045	no	OC(C(=O)OC1CC2CCC(C1)[N+]21CCCC1)(c1ccccc1)c1ccccc1	C	-0.5	-0.5	3.97e-19	407	392.222	all	13.71		5	20	30	100		22.849	62.2008	50.6942		87.6005	118.034	76.595	7.62492	5.48355	4.34325		117.9	152.3	99.2	103	9.5	29.7	6.6	4.9		85.5	91.7	91.1	87.3	0.6	4.5	3.3	5
Tylosin	Pharmaceutical	1401-69-0	187	IS042	no	CCC1OC(=O)CC(O)C(C)C(OC2OC(C)C(OC3CC(C)(O)C(O)C(C)O3)C(C2O)[NH+](C)C)C(CC=O)CC(C)C(=O)C=CC(C)=CC1COC1OC(C)C(O)C(OC)C1OC	C	1.9	2.3	NA	NA	915.519	all	15.79		5	30	50	75		16.7115	40.1941	67.7469		50.61	77.0795	104.857	12.1677	13.4581	4.87247		106.9	63.5	66.4	77.5	6.9	8.2	13.3	9.2		65.9	56.4	64.9	72.2	28.6	13.6	6.2	3.6
Ursodeoxycholic-acid	Pharmaceutical	128-13-2	3340	IS101	no	CC(CCC([O-])=O)C1CCC2C3C(O)CC4CC(O)CCC4(C)C3CCC12C	A	1.3	3.7	1.41e-11	219	392.293	all	21.08		10	200	200	400		4.01991	17.4889	22.2994		75.2692	96.9137	66.5273	31.6338	8.60378	23.3218		128.8	NA	97	NA	5.7	NA	15.9	NA		73.8	NA	79.2	NA	12.1	NA	14.1	NA
Valganciclovir	Pharmaceutical	175865-60-8	2843	IS006	no	CC(C)C([NH3+])C(=O)OCC(CO)OCn1cnc2c1NC(N)=[NH+]C2=O	C	-1.3	-1.1	NA	NA	354.165	all	7.61		5	NA	200	500		NA	9.63524	9.26955		NA	33.9951	27.8663	NA	7.78173	9.0499		117.1	101.2	83.6	72.2	10.7	71	11.8	16.9		82.7	63.7	69.7	69.5	4.1	3.9	0.7	3.2
Valsartan	Pharmaceutical	137862-53-4	2583	IS167	yes	CCCCC(=O)N(Cc1ccc(cc1)-c1ccccc1-c1nnn[n-]1)C(C(C)C)C([O-])=O	A	0.4	4.6	NA	NA	435.227	all	19.58		5	10	25	55		50.6985	79.0263	95.1442		98.4052	96.7569	NA	2.52562	4.09777	NA		130.5	189.2	103.2	NA	5.2	46.4	3.8	NA		95.8	101	91	NA	3.6	6	5.8	NA
Valsartan-acid	Pharmaceutical-TP	164265-78-5	2795	IS168	yes	[O-]C(=O)c1ccc(cc1)-c1ccccc1-c1nn[nH]n1	A	0.3	3.2	9.45e-14	297	266.08	all	16.42		5	10	30	55		45.8782	69.9086	90.2023		93.2363	NA	94.724	3.39763	NA	8.86474		130.5	188.2	NA	103.8	4.7	44.6	NA	7.1		96.4	101.4	NA	95.2	3.3	4.4	NA	3.4
Vancomycin	Pharmaceutical	1404-90-6	3237	IS139	no	C[NH2+]C(CC(C)C)C(=O)NC1C(O)c2ccc(Oc3cc4cc(Oc5ccc(cc5Cl)C(O)C5NC(=O)C(NC(=O)C4NC(=O)C(CC(N)=O)NC1=O)c1ccc(O)c(c1)-c1c(O)cc(O)cc1C(NC5=O)C([O-])=O)c3OC1OC(CO)C(O)C(O)C1OC1CC(C)([NH3+])C(O)C(C)O1)c(Cl)c2	Z	-5.2	-4.4	NA	NA	1447.43	all	9.01		10	55	100	300		19.0233	39.0383	29.7237		70.0903	60.3077	43.3303	7.6832	8.99573	8.75656		153.6	273.3	107.5	108.6	19.8	59.4	11	48.9		108.4	90.4	82	92.8	1.3	6.5	11.8	11
Venlafaxin	Pharmaceutical	93413-69-5	645	IS169	yes	COc1ccc(cc1)C(C[NH+](C)C)C1(O)CCCCC1	C	0.8	2.7	NA	NA	277.204	all	13.99		0.1	0.3	0.7	2		34.412	56.1184	61.316		98.3062	89.3179	88.0793	3.05773	3.77498	2.56622		131.1	173.6	106.4	100.4	5.6	35.5	2.9	6.3		95.3	96.8	93.3	99.1	1.8	1.7	2.5	3.8
Venlafaxine-N-Oxide	Pharmaceutical-TP	1094598-37-4	3396	IS035	no	COc1ccc(cc1)C(C[N+](C)(C)[O-])C1(O)CCCCC1	Z	1.6	1.6	1.64e-18	398	293.199	all	14.61		0.1	0.3	0.4	1		34.381	92.9852	95.2894		87.0922	100.325	94.2027	4.21538	7.51494	4.25918		121.2	179.2	104.8	107	7.5	24.1	5.6	2.6		93.2	92.8	94.6	79.7	1.6	0.6	2.3	5.3
Verapamil	Pharmaceutical	152-11-4	674	IS170	yes	COc1ccc(CC[NH+](C)CCCC(C#N)(C(C)C)c2ccc(OC)c(OC)c2)cc1OC	C	2.4	5	NA	NA	454.283	all	15.06		1	6	8	15		18.1645	48.2246	59.1414		97.5052	101.935	107.576	46.9409	8.11654	42.4761		125.1	122.2	98.2	97.4	5.7	23.3	4.3	6.7		96.1	96.3	92.3	NA	0.8	0.2	0.5	NA
Vildagliptin	Pharmaceutical	274901-16-5	3146	IS171	yes	OC12CC3CC(C1)CC(C3)(C2)[NH2+]CC(=O)N1CCCC1C#N	C	-2.2	-0.2	2.4e-25	455	303.195	all	8.73		0.5	2	4	7		29.9984	52.5531	71.4134		96.4727	100.96	101.166	5.74621	4.50155	7.69138		140.9	189.7	104.8	102.5	14	31.6	6.9	3.5		92.8	94.1	92.8	93.2	2.1	1.5	2.3	1.5
Vinylsulfonic-acid	Industrial-chemical	1184-84-5	3840	IS006	no	[O-]S(=O)(=O)C=C	A	-2.6	-0.2	3.53e-08	55	107.988	all	3.84		1	35	45	60		2.95392	8.52979	17.2911		21.9827	36.4272	58.3247	5.14997	9.61158	6.3618		140.7	220	103.2	108.3	16.9	24.6	10.6	10.7		1.5	NA	NA	NA	8.9	NA	NA	NA
Xylometazolin	Pharmaceutical	526-36-3	3031	IS072	no	Cc1cc(cc(C)c1CC1=[NH+]CCN1)C(C)(C)C	C	1.4	3.8	NA	NA	244.194	all	15.7		0.1	0.4	0.5	1		27.4457	82.1131	87.0972		101.038	116.843	91.8083	8.50642	7.03955	14.6906		140.4	147.3	101.6	106.4	13.6	25.6	6.9	7.4		87.3	84	85.4	97.2	3.1	5.7	4	7.5
Zidovudine	Pharmaceutical	30516-87-1	3287	IS150	no	CC1=CN(C2CC(N=[N+]=[N-])C(CO)O2)C(=O)NC1=O	Z	-0.4	-0.3	7.97e-19	404	267.097	all	13.1		0.5	8	10	20		6.47173	17.9049	28.2132		96.089	105.263	101.837	6.29231	8.47084	9.25899		130.4	187.3	102.8	104.4	5.5	35	7.6	10.9		98.2	93.4	93.9	97.1	1.9	5	3.6	1.1
Zonisamide	Pharmaceutical	68291-97-4	3132	IS155	no	NS(=O)(=O)Cc1noc2ccccc12	N	0.1	0.1	1.75e-10	171	212.026	all	13.14		1	5	8	15		18.8643	50.9818	70.3865		78.0715	71.1429	73.8593	8.15612	6.86248	3.39965		131	189	103.4	100.9	13.6	33	7.3	3.7		84.8	88.8	88.4	107	3.2	5.6	4.7	4.8
[truncated: 9 more columns]

## Sheet: Table S6 (continued)
Table S6 (continued) Properties of co-eluting substances with the same exact mass.
Compound	Co-eluting	Compound class (1)	Compound class (2)	CAS (1)	CAS (2)	Uchem ID (1)	Uchem ID (2)	assigned IS	SMILES at pH7 (1)	SMILES at pH7 (2)	Major microspecies at pH7 (1)	Major microspecies at pH7 (2)	LogDow,pH7 (1)	LogDow,pH7 (2)	LogKow (1)	LogKow (2)	Exact mass
4-Hydroxydiclofenac	5-Hydroxydiclofenac	Pharmaceutical-TP	Pharmaceutical-TP	64118-84-9	69002-84-2	3397	3403	IS005	Oc1cc(Cl)c(Nc2ccccc2CC([O-])=O)c(Cl)c1	Oc1ccc(Nc2c(Cl)cccc2Cl)c(CC([O-])=O)c1	A	A	0.88538	0.929346	3.95544	3.95544	311.012
Acetochlor	Alachlor	Pesticide	Pesticide	34256-82-1	15972-60-8	104	274	IS009	CCOCN(C(=O)CCl)c1c(C)cccc1CC	CCc1cccc(CC)c1N(COC)C(=O)CCl	N	N	3.50371	3.59147	3.50371	3.59147	269.118
Betamethasone	21-acetate	Pharmaceutical	Pharmaceutical	987-24-6	1177-87-3	3244	3264	IS095	CC1CC2C3CCC4=CC(=O)C=CC4(C)C3(F)C(O)CC2(C)C1(O)C(=O)COC(C)=O	CC1CC2C3CCC4=CC(=O)C=CC4(C)C3(F)C(O)CC2(C)C1(O)C(=O)COC(C)=O	N	N	2.12269	2.12269	2.1227	2.1227	434.211
Desmedipham	Phenmedipham	Pesticide	Pesticide	13684-56-5	13684-63-4	144	94	IS104	CCOC(=O)Nc1cccc(OC(=O)Nc2ccccc2)c1	COC(=O)Nc1cccc(OC(=O)Nc2cccc(C)c2)c1	N	N	3.70201	3.85863	3.70202	3.85863	300.111
Amitriptyline	Maprotiline	Pharmaceutical	Pharmaceutical	50-48-6	10262-69-8	2821	3317	IS052	C[NH+](C)CCC=C1c2ccccc2CCc2ccccc12	C[NH2+]CCCC12CCC(c3ccccc13)c1ccccc21	C	C	2.12055	1.30613	4.80953	4.3721	277.183
Prometon	Terbumeton	Pesticide	Pesticide	1610-18-0	33693-04-8	132	346	IS031	COc1nc(NC(C)C)nc(NC(C)C)n1	CCNc1nc(NC(C)(C)C)nc(OC)n1	N	N	2.18838	2.05214	2.22674	2.09074	225.159
Prometryn	Terbutryn	Pesticide	Biocide	7287-19-6	886-50-0	133	306	IS160	CSc1nc(NC(C)C)nc(NC(C)C)[nH+]1	CCNc1nc(NC(C)(C)C)nc(SC)[nH+]1	C	C	2.83419	2.69728	3.01263	2.87663	241.136
1-Hydroxybenzotriazole	4-Hydroxybenzotriazole	Corrosion-inhibitor-TP	Corrosion-inhibitor-TP	2592-95-2	26725-51-9	2899	2900	IS128	[O-]n1nnc2ccccc12	Oc1cccc2[nH]nnc12	A	N	0.271945	0.918743	0.628977	0.997717	135.043
Propazine-2-hydroxy	Terbuthylazine-2-hydroxy	Pesticide-TP	Pesticide-TP	7374-53-0	66753-07-9	142	347	IS148	CC(C)Nc1nc(O)nc(NC(C)C)n1	CCNc1nc(O)nc(NC(C)(C)C)n1	N	N	2.08046	1.94446	2.08085	1.94485	211.143

## Sheet: Table S7
Table S7 Matrix effects during ESI of isotope-labeled internal standards (IS) in VEC concentrates and SPE extracts.						VEC concentrate	VEC concentrate	VEC concentrate	SPE extract	SPE extract	SPE extract
						Matrix effect [%]	Matrix effect [%]	Matrix effect [%]	Matrix effect [%]	Matrix effect [%]	Matrix effect [%]
Isotope-labeled internal standard (IS)	IS number	IS class	Uchem ID	RT [min]	ESI mode	SW	EWW	IWW	SW	EWW	IWW
2-2-Difluorodeoxyuridin-13C15N2	IS001	IS-Pharmaceutical-TP	2663	9.37	pos	20	35	59	79	81	67
2-4-D-D3	IS002	IS-Pesticide	15	19.22	neg	29	62	60	51	62	67
2-6-Dichlorbenzamid-3-4-5-D3	IS003	IS-Pesticide-TP	2959	12.6	pos	28	57	65	64	67	63
3-Acetamidophenol-d4	IS004	IS-Pharmaceutical	2644	10.29	pos	26	52	60	63	66	48
4-Hydroxydiclofenac-d4	IS005	IS-Pharmaceutical-TP	3402	19.11	pos	28	66	64	45	62	65
5-Fluorouacil-15N2C13	IS006	IS-Pharmaceutical	3188	5.38	neg	10	26	30	96	92	91
5-Methyl-Benzotriazol-D6	IS007	IS-Corrosion-inhibitormittel	2792	15.32	pos	33	73	74	64	71	62
Acesulfam-D4	IS008	IS-Food-additive	2773	9.35	neg	19	48	46	82	73	74
Alachlor-D13	IS009	IS-Pesticide	311	20.44	pos	38	70	72	64	68	66
Aldicarb-(N-methyl-13C-D3-carbamoyl-13C)	IS010	IS-Pesticide	3081	15.95	pos	30	62	73	68	131	60
Aliskiren-D6	IS011	IS-Pharmaceutical	3267	16.7	pos	19	36	44	80	85	58
Amisulpride-d5	IS012	IS-Pharmaceutical	2875	10.4	pos	34	77	78	79	79	76
Amisulpride-d5-N-Oxide	IS013	IS-Pharmaceutical-TP	3404	11.14	pos	28	57	71	70	71	78
Amphetamin-D6	IS014	IS-Illicit-drug	2884	10.39	pos	26	62	65	79	73	83
Atenolol-acid-D5	IS015	IS-Pharmaceutical-TP	2745	10.47	pos	29	69	71	75	77	65
Atenolol-D7	IS016	IS-Pharmaceutical	318	8.61	pos	23	55	64	83	79	94
Atomoxetin-d3	IS017	IS-Pharmaceutical	2864	15.5	pos	21	51	49	39	49	23
Atorvastatin-d5	IS018	IS-Pharmaceutical	2971	19.8	pos	30	59	76	77	110	86
Atrazin-2-Hydroxy-D5	IS019	IS-Pesticide-TP	681	11.37	pos	27	69	68	55	59	36
Atrazin-D5	IS020	IS-Pesticide	39	18.44	pos	35	76	76	76	83	76
Atrazin-Desethyl-15N3	IS021	IS-Pesticide-TP	314	15.27	pos	26	60	61	57	62	59
Atrazin-Desisopropyl-D5	IS022	IS-Pesticide-TP	680	13.32	pos	30	67	65	56	59	53
Azithromycin-D3	IS023	IS-Pharmaceutical	633	13	pos	12	32	23	75	88	45
Azoxystrobin-d4	IS024	IS-Pesticide	3426	18.84	pos	38	71	71	71	80	77
Bentazon-D6	IS025	IS-Pesticide	21	17.77	neg	20	50	48	85	94	89
Benzotriazol-D4	IS026	IS-Corrosion-inhibitormittel	632	13.36	pos	38	83	79	60	63	56
Benzoylecgonin-D3	IS027	IS-Illicit-drug-TP	2891	12.74	pos	43	85	99	65	71	61
Bezafibrat-D4	IS028	IS-Pharmaceutical	692	19.45	pos	42	87	86	74	83	87
Bicalutamid-D4	IS029	IS-Pharmaceutical	2972	18.51	neg	14	28	35	68	80	77
Candesartan-D5	IS030	IS-Pharmaceutical	2973	18.67	pos	23	54	50	65	72	73
Carbamazepin-10-11-epoxid-13C-D2	IS031	IS-Pharmaceutical-TP	2764	15.71	pos	39	72	72	58	65	61
Carbamazepin-D8	IS032	IS-Pharmaceutical	2974	17.46	pos	40	76	68	53	60	55
Carbendazim-D4	IS033	IS-Biocide	682	10.73	pos	28	66	68	52	48	50
Cetirizin-D8	IS034	IS-Pharmaceutical	2975	17.35	pos	23	49	53	46	51	35
Chloridazon-D5	IS035	IS-Pesticide	2894	14.63	pos	29	57	57	41	48	45
Chloridazon-desphenyl-15N2	IS036	IS-Pesticide-TP	2769	7.55	pos	25	49	56	51	50	59
Chloridazon-methyl-desphenyl-D3	IS037	IS-Pesticide-TP	2960	10.12	pos	30	60	62	57	57	55
Chlortoluron-D6	IS038	IS-Pesticide	43	18.19	pos	48	102	106	53	61	52
Ciprofloxacin-D8	IS039	IS-Pharmaceutical	2680	11.64	pos	106	290	322	58	67	53
Citalopram-D6	IS040	IS-Pharmaceutical	2876	14.47	pos	22	54	53	46	56	33
Clarithromycin-D3	IS041	IS-Pharmaceutical	634	16.88	pos	23	43	51	39	48	36
Climbazol-D4	IS042	IS-Personal-care-product	2976	16.415	pos	26	52	59	53	61	35
Clofibrinsaeure-D4	IS043	IS-Pharmaceutical-TP	321	19.275	neg	11	27	36	62	74	81
Clopidogrel-(+/-)-D4	IS044	IS-Pharmaceutical	2877	14.8	pos	28	64	62	66	73	55
Clothianidin-D3	IS045	IS-Pesticide	2962	13.79	pos	17	41	51	51	59	56
Clotrimazol-D5	IS046	IS-Pharmaceutical	2977	16.61	pos	16	31	39	68	77	36
Clozapin-D8	IS047	IS-Pharmaceutical	2863	15	pos	14	37	40	41	52	16
Cocaine-D3	IS048	IS-Illicit-drug	2885	12.2	pos	17	52	35	71	73	63
Codein-13C-D3	IS049	IS-Illicit-drug	2895	9.15	pos	26	58	69	80	78	91
Coffein-D9	IS050	IS-Tracer	675	12.41	pos	19	48	54	63	74	51
Cyclamat-D11	IS051	IS-Food-additive	2882	14.05	neg	14	39	47	47	55	59
Cyclophosphamid-D4	IS052	IS-Pharmaceutical	2659	16.05	pos	35	68	69	62	67	67
Cyprodinil-D5	IS053	IS-Pesticide	3745	19.67	pos	29	55	53	80	79	60
Darunavir-d9	IS054	IS-Pharmaceutical	3360	17.92	pos	15	40	48	57	70	64
Diatrizoat-D6	IS055	IS-Xray	2660	9.95	pos	26	41	63	73	72	69
Diazepam-D5	IS056	IS-Illicit-drug	2684	19.4	pos	30	57	50	62	68	59
Diazinon-D10	IS057	IS-Pesticide	45	21	pos	36	32	55	162	138	131
Dicamba-D3	IS058	IS-Pesticide	310	19.22	neg	29	62	60	51	62	67
Dichlorprop-D6	IS059	IS-Pesticide	313	20.07	neg	22	50	30	62	72	61
Diclofenac-D4	IS060	IS-Pharmaceutical	320	20.73	pos	30	67	68	49	66	61
Diflufenican-D3	IS061	IS-Pesticide	2643	21.4	pos	24	56	49	188	187	131
Dimethenamid-D3	IS062	IS-Pesticide	47	19.55	pos	49	97	99	67	73	72
Dimethoat-D6	IS063	IS-Pesticide	2763	14.37	pos	40	78	77	63	65	67
Diuron-D6	IS064	IS-Biocide	49	18.76	pos	44	92	83	53	62	49
EDDP-D3	IS065	IS-Illicit-drug-TP	2889	14.36	pos	34	75	70	71	80	43
Emtricitabine-13C-15N	IS066	IS-Pharmaceutical	3347	9.7	pos	24	57	62	76	76	87
Ephedrin-D3	IS067	IS-Pharmaceutical	2886	9.5	pos	24	59	65	69	72	46
Epoxiconazole-d4	IS068	IS-Pesticide	3568	20.32	pos	25	52	60	81	89	76
Eprosartan-D3	IS069	IS-Pharmaceutical	2777	14.54	pos	26	65	71	57	63	58
Erythromycin-13C2	IS070	IS-Pharmaceutical	323	15.94	pos	17	44	40	21	39	18
Fenofibrate-D6	IS071	IS-Pharmaceutical	2648	22.43	pos	19	44	38	714	641	390
Fexofenadine-d6	IS072	IS-Pharmaceutical	3405	15.7	pos	22	46	56	61	72	53
Fipronil-13C215N2	IS073	IS-Pesticide	3731	20.425	neg	12	25	11	86	106	52
Fluconazol-D4	IS074	IS-Pharmaceutical	2685	14.18	pos	19	52	62	69	75	78
Fluoxetine-D5	IS075	IS-Pharmaceutical	2686	16.19	pos	15	36	28	48	60	25
Furosemid-D5	IS076	IS-Pharmaceutical	2687	16.155	neg	12	33	40	29	39	44
Gabapentin-D4	IS077	IS-Pharmaceutical	2662	10.41	pos	32	73	77	91	89	94
Gemcitabin-13C-15N2	IS078	IS-Pharmaceutical	2664	5.5	pos	24	51	45	87	81	85
Guanyl-Urea-15N4	IS079	IS-Pharmaceutical	3862	3	pos	6	14	12	159	139	117
Hydrochlorothiazid-C13-D2	IS080	IS-Pharmaceutical	2703	10.14	neg	11	29	41	72	71	75
Ibuprofen-D3	IS081	IS-Pharmaceutical	319	20.98	pos	55	99	69	13	28	19
Imidacloprid-D4	IS082	IS-Pesticide	2963	13.41	pos	21	48	54	50	61	41
Indomethacin-D4	IS083	IS-Pharmaceutical	2688	20.79	pos	26	60	61	58	77	70
Iohexol-D5	IS084	IS-Xray	2702	8.54	pos	22	46	54	95	93	87
Iomeprol-D3	IS085	IS-Xray	2689	8.89	pos	22	38	52	100	94	90
Iopamidol-D3	IS086	IS-Xray	2690	7.75	pos	21	32	46	101	96	87
Iopromid-D3	IS087	IS-Xray	2721	9.85	pos	24	48	54	91	90	87
Ioxitalaminsaeure-D4	IS088	IS-Xray	2691	9.095	pos	23	38	46	90	88	86
Irbesartan-D3	IS089	IS-Pharmaceutical	2775	18.43	pos	26	49	57	54	63	61
Irgarol-D9	IS090	IS-Biocide	686	19.25	pos	31	59	63	59	67	54
Isoproturon-D6	IS091	IS-Pesticide	54	18.48	pos	51	95	85	65	72	67
Lamotrigin-13R4-d3	IS092	IS-Pharmaceutical	2978	12.76	pos	25	60	60	45	48	43
Levetiracetam-D3	IS093	IS-Pharmaceutical	2681	10.82	pos	19	42	49	66	65	67
Lidocain-D10	IS094	IS-Pharmaceutical	2692	11.2	pos	26	61	73	74	75	76
Linuron-d6	IS095	IS-Pesticide	3736	19.46	pos	43	89	87	69	77	72
Losartan-d4	IS096	IS-Pharmaceutical	3401	18.29	pos	27	55	60	77	87	82
MCPA-D3	IS097	IS-Pesticide	8	19.23	neg	25	54	57	51	63	67
MCPB-D6	IS098	IS-Pesticide	3737	20.23	neg	6	16	15	53	67	43
Meclizine-d8-(=Meclozine)	IS099	IS-Pharmaceutical	2979	17.36	pos	2	15	32	258	318	125
Mecoprop-D6	IS100	IS-Pesticide	678	19.97	neg	18	43	42	61	73	75
Mefenaminsaeure-D3	IS101	IS-Pharmaceutical	690	21.83	pos	58	114	104	107	121	90
Melamine-13C3-15N3	IS102	IS-Industrial-chemical	3863	3.55	pos	2	5	9	128	122	88
Mesotrion-D3	IS103	IS-Pesticide	32	16.01	pos	25	54	60	55	64	66
Metalaxyl-D6	IS104	IS-Pesticide	3733	18.41	pos	46	88	79	72	81	70
Metformin-D6	IS105	IS-Pharmaceutical	2719	4.5	pos	5	8	25	115	111	79
Methadon-D9	IS106	IS-Illicit-drug	2888	15.87	pos	31	62	59	60	70	38
Methamphetamin-D5	IS107	IS-Illicit-drug	2890	10.55	pos	25	60	58	61	70	36
Methiocarb-D3	IS108	IS-Pesticide	2964	19.44	pos	22	65	50	69	77	72
Methylprednisolon-D3	IS109	IS-Pharmaceutical	2693	18.89	pos	35	73	76	50	64	71
Metolachlor-D6	IS110	IS-Pesticide	62	20.55	pos	45	87	84	71	80	72
Metolachlor-ESA-D11	IS111	IS-Pesticide-TP	2965	17	neg	NA	NA	NA	35	45	52
Metoprolol-D7	IS112	IS-Pharmaceutical	693	12.25	pos	29	69	77	70	79	58
Metronidazol-D4	IS113	IS-Pharmaceutical	2980	9.95	pos	22	53	62	68	71	57
Metsulfuron-methyl-D3	IS114	IS-Pesticide	2966	16.94	pos	28	60	56	58	68	54
Morphin-D3	IS115	IS-Illicit-drug	2896	7.37	pos	23	49	57	70	69	83
N4-Acetyl-Sulfamethoxazol-D4	IS116	IS-Pharmaceutical-TP	315	14.5	pos	23	51	61	53	63	58
N4-Acetyl-Sulfathiazol-D4	IS117	IS-Pharmaceutical-TP	689	12.22	pos	24	54	64	66	75	73
Naproxen-d3	IS118	IS-Pharmaceutical	2678	19.26	pos	18	37	34	42	58	60
N-Desvenlafaxin-D3	IS119	IS-Pharmaceutical-TP	2766	14.08	pos	25	58	57	45	55	29
Nelfinavir-D3	IS120	IS-Pharmaceutical	2878	16.88	pos	18	31	34	46	57	27
Neotam-D3	IS121	IS-Food-additive	2883	17.27	pos	15	43	45	74	81	73
Nicosulfuron-d6	IS122	IS-Pesticide	3734	16.81	pos	26	47	42	54	63	51
N-N-Didesvenlafaxin-d6	IS123	IS-Pharmaceutical-TP	3400	14.08	pos	19	50	55	69	76	55
N-N-diethyl-3-methylbenzamid-D10-(DEET-D10)	IS124	IS-Biocide	2981	18.31	pos	59	98	82	70	76	62
N-O-Didesvenlafaxin-D3	IS125	IS-Pharmaceutical-TP	2767	12.11	pos	22	57	62	56	58	57
Norfloxacin-D5	IS126	IS-Pharmaceutical	2679	11.49	pos	134	366	409	52	71	41
Octhilinon-D17-(2-n-Octyl-4-isothiazolin-3-on-D17-(OI-D17))	IS127	IS-Biocide	688	20.2	pos	35	72	42	75	83	71
O-Desvenlafaxin-D6	IS128	IS-Pharmaceutical-TP	2768	11.97	pos	22	61	46	41	44	19
Oxazepam-D5	IS129	IS-Illicit-drug	2897	18.37	pos	29	66	64	65	75	62
Oxcarbazepin-D4	IS130	IS-Pharmaceutical	2879	16.34	pos	14	43	39	55	61	60
PFBA-13C4	IS131	IS-PFC	2746	18.57	neg	19	52	50	70	82	87
PFHxA-13C2	IS132	IS-PFC	2747	18.62	neg	24	62	67	74	85	93
PFOA-13C4	IS133	IS-PFC	2749	19.81	neg	50	139	174	104	115	119
Phenazon-D3-(Antipyrin-d3)	IS134	IS-Pharmaceutical	685	13.27	pos	39	78	75	60	69	45
Pirimicarb-D6	IS135	IS-Pesticide	2967	13.96	pos	32	72	71	63	70	58
Pravastatin-D3	IS136	IS-Pharmaceutical	2880	18.34	neg	8	20	31	33	44	53
Primidon-D5	IS137	IS-Pharmaceutical	2645	14.49	pos	24	51	62	51	61	58
Prochloraz-D7	IS138	IS-Pesticide	2968	20.55	pos	25	52	59	90	98	65
Propamocarb-free-base-D7	IS139	IS-Pesticide	3739	8.89	pos	27	61	72	88	88	95
Propiconazol-D5	IS140	IS-Pesticide	683	21.05	pos	26	55	64	85	89	70
Propranolol-D7	IS141	IS-Pharmaceutical	317	14.28	pos	22	61	54	57	67	41
Pyrimethanil-d5	IS142	IS-Pesticide	3735	18.25	pos	30	53	59	59	65	50
Ranitidin-D6	IS143	IS-Pharmaceutical	2694	8.62	pos	31	76	86	76	74	83
Ritalinsaeure-D10	IS144	IS-Pharmaceutical-TP	2695	12.18	pos	31	70	76	89	94	82
Ritonavir-D6	IS145	IS-Pharmaceutical	2696	20.95	pos	23	54	79	99	109	88
Saccharin-13C6	IS146	IS-Food-additive	2881	11.645	neg	11	31	39	75	81	76
Simazin-D5	IS147	IS-Pesticide	74	17.18	pos	31	73	70	55	60	53
Sitagliptin-d4	IS148	IS-Pharmaceutical	3423	12.62	pos	19	47	59	73	78	75
Sotalol-D6	IS149	IS-Pharmaceutical	316	8.21	pos	22	51	61	79	75	79
Sucralose-D6	IS150	IS-Food-additive	2642	13.3	neg	5	15	26	46	51	51
Sulcotrion-D3	IS151	IS-Pesticide	30	16.665	pos	26	57	57	53	63	58
Sulfadiazin-D4	IS152	IS-Pharmaceutical	180	10.04	pos	27	58	66	67	65	65
Sulfadimethoxin-D4	IS153	IS-Pharmaceutical	184	14.89	pos	25	54	61	52	61	47
Sulfamethazine-13C6	IS154	IS-Pharmaceutical	182	12.09	pos	25	54	60	70	70	70
Sulfamethoxazol-D4	IS155	IS-Pharmaceutical	177	12.98	pos	18	43	52	44	53	33
Sulfapyridin-D4	IS156	IS-Pharmaceutical	2793	10.66	pos	22	54	53	57	58	46
Sulfathiazol-D4	IS157	IS-Pharmaceutical	186	10.35	pos	26	57	67	79	79	70
Tebuconazole-D6	IS158	IS-Pesticide	2969	20.9	pos	24	48	54	74	85	59
Tebutam-D4	IS159	IS-Pesticide	76	20.51	pos	58	87	97	71	78	67
Terbutryn-D5	IS160	IS-Biocide	679	18.19	pos	30	55	56	70	80	55
Terbutylazin-D5	IS161	IS-Pesticide	78	19.65	pos	32	68	71	76	83	75
Thiamethoxame-D3	IS162	IS-Pesticide	2970	12.18	pos	26	54	61	55	62	45
Torsemide-d7	IS163	IS-Pharmaceutical	3424	15.6	pos	25	59	67	69	73	72
Tramadol-D6	IS164	IS-Pharmaceutical	2700	12.19	pos	37	78	78	70	72	58
Triclosan-D3	IS165	IS-Biocide	2904	21.9	neg	27	48	46	398	402	310
Trimethoprim-D9	IS166	IS-Pharmaceutical	687	10.42	pos	31	70	73	70	70	68
Valsartan-13C5-15N	IS167	IS-Pharmaceutical	2797	19.56	pos	38	83	86	71	83	90
Valsartansaeure-D4	IS168	IS-Pharmaceutical-TP	2796	16.38	pos	33	68	80	41	51	57
Venlafaxin-D6	IS169	IS-Pharmaceutical	2698	13.94	pos	30	65	67	58	66	57
Verapamil-D6	IS170	IS-Pharmaceutical	2699	15.04	pos	16	36	42	54	68	28
Vildagliptin-13C-15N	IS171	IS-Pharmaceutical	3425	8.73	pos	22	52	63	90	84	114
